# Supplementary material for: Patterns of Oral Microbiota Diversity in Adults and Children: A Crowdsourced Population Study
Source: Sci Rep. 2020 Feb 7;10:2133. doi: 10.1038/s41598-020-59016-0 (PMC7005749; doi:10.1038/s41598-020-59016-0)
Supplement: Supplementary file 1 — Participant Metadata. [file 41598_2020_59016_MOESM1_ESM.csv]

#SampleID	BarcodeSequence	LinkerPrimerSequence	Old_SampleID_WrongPlate3	well_id	primer_plate	center_name	center_project_name	experiment_design_description	extraction_robot	extractionkit_lot	instrument_model	library_construction_protocol	linker	mastermix_lot	orig_name	pcr_primers	platform	plating	primer	primer_date	processing_robot	project_name	qiita_study_id	run_center	run_date	run_prefix	sample_plate	sequencing_meth	target_gene	target_subfragment	tm1000_8_tool	tm300_8_tool	tm50_8_tool	water_lot	well_description	sample_or_control	african_american	age_units	amount_100percent_fruit_juice	amount_beer	amount_black_tea_coffee	amount_diet_soda	amount_energy_drinks	amount_fat_free_milk	amount_hard_liquor	amount_other	amount_other_text	amount_reduced_fat_milk	amount_soda
#q2:types	categorical	categorical	categorical	categorical	categorical	categorical	categorical	categorical	categorical	categorical	categorical	categorical	categorical	categorical	categorical	categorical	categorical	categorical	categorical	categorical	categorical	categorical	categorical	categorical	categorical	categorical	categorical	categorical	categorical	categorical	categorical	categorical	categorical	categorical	categorical	categorical	categorical	categorical	categorical	categorical	categorical	categorical	categorical	categorical	categorical	categorical	categorical	categorical	categorical
11293.C.0003	GTCCGTCCTGGT	GTGTGYCAGCMGCCGCGGTAA	11293.C.0003	F9	2	UCSDMI	DMNS_Garneau	buccal samples from Denver Museum of Nature and Science	NA	NA	Illumina MiSeq	Illumina EMP protocol 515fbc, 806r amplification of 16S rRNA V4	GT	443912	C.0003	FWD:GTGYCAGCMGCCGCGGTAA; REV:GGACTACNVGGGTWTCTAAT	Illumina	NA	GTGTGCCAGCMGCCGCGGTAA	11917	CARMEN	DMNS	11293	UCSDMI	2/21/17	DMNS_S1_L001	DMNS_Plate_2	Sequencing by synthesis	16S rRNA	V4	NA	3076189	409172Z	1798402	DMNS_Plate_2_C.0003_F9	sample	No	years	less than 6oz	16oz	8oz	more than 20oz	more than 20oz	more than 20oz	more than 20oz	more than 20oz	NA	more than 20oz	more than 20oz
11293.C.0004	TCGTTGGGACTA	GTGTGYCAGCMGCCGCGGTAA	11293.control3.12H	A1	3	UCSDMI	DMNS_Garneau	buccal samples from Denver Museum of Nature and Science	NA	NA	Illumina MiSeq	Illumina EMP protocol 515fbc, 806r amplification of 16S rRNA V4	GT	443912	C.0004	FWD:GTGYCAGCMGCCGCGGTAA; REV:GGACTACNVGGGTWTCTAAT	Illumina	NA	GTGTGCCAGCMGCCGCGGTAA	11917	RIKE	DMNS	11293	UCSDMI	2/21/17	DMNS_S1_L001	DMNS_Plate_3	Sequencing by synthesis	16S rRNA	V4	NA	311318B	311426B	1798402	DMNS_Plate_3_C.0004_A1	sample	No	years	NA	NA	NA	NA	NA	NA	NA	NA	NA	NA	NA
11293.C.0005	AGAGACGCGTAG	GTGTGYCAGCMGCCGCGGTAA	11293.C.0005	G9	4	UCSDMI	DMNS_Garneau	buccal samples from Denver Museum of Nature and Science	NA	NA	Illumina MiSeq	Illumina EMP protocol 515fbc, 806r amplification of 16S rRNA V4	GT	443912	C.0005	FWD:GTGYCAGCMGCCGCGGTAA; REV:GGACTACNVGGGTWTCTAAT	Illumina	NA	GTGTGCCAGCMGCCGCGGTAA	11917	RIKE	DMNS	11293	UCSDMI	2/21/17	DMNS_S1_L001	DMNS_Plate_4	Sequencing by synthesis	16S rRNA	V4	NA	311318B	311426B	1798402	DMNS_Plate_4_C.0005_G9	sample	No	years	NA	NA	NA	NA	NA	NA	NA	NA	NA	NA	NA
11293.C.0006	CAGGAACCAGGA	GTGTGYCAGCMGCCGCGGTAA	11293.C.0006	F4	2	UCSDMI	DMNS_Garneau	buccal samples from Denver Museum of Nature and Science	NA	NA	Illumina MiSeq	Illumina EMP protocol 515fbc, 806r amplification of 16S rRNA V4	GT	443912	C.0006	FWD:GTGYCAGCMGCCGCGGTAA; REV:GGACTACNVGGGTWTCTAAT	Illumina	NA	GTGTGCCAGCMGCCGCGGTAA	11917	CARMEN	DMNS	11293	UCSDMI	2/21/17	DMNS_S1_L001	DMNS_Plate_2	Sequencing by synthesis	16S rRNA	V4	NA	3076189	409172Z	1798402	DMNS_Plate_2_C.0006_F4	sample	No	years	8oz	16oz	12oz	16oz	more than 20oz	12oz	more than 20oz	more than 20oz	NA	more than 20oz	more than 20oz
11293.C.0007	CAAAGGAGCCCG	GTGTGYCAGCMGCCGCGGTAA	11293.C.0007	G4	2	UCSDMI	DMNS_Garneau	buccal samples from Denver Museum of Nature and Science	NA	NA	Illumina MiSeq	Illumina EMP protocol 515fbc, 806r amplification of 16S rRNA V4	GT	443912	C.0007	FWD:GTGYCAGCMGCCGCGGTAA; REV:GGACTACNVGGGTWTCTAAT	Illumina	NA	GTGTGCCAGCMGCCGCGGTAA	11917	CARMEN	DMNS	11293	UCSDMI	2/21/17	DMNS_S1_L001	DMNS_Plate_2	Sequencing by synthesis	16S rRNA	V4	NA	3076189	409172Z	1798402	DMNS_Plate_2_C.0007_G4	sample	No	years	8oz	20oz	more than 20oz	more than 20oz	more than 20oz	12oz	8oz	NA	NA	more than 20oz	20oz
11293.C.0010	CACAACCACAAC	GTGTGYCAGCMGCCGCGGTAA	11293.control3.12G	B1	3	UCSDMI	DMNS_Garneau	buccal samples from Denver Museum of Nature and Science	NA	NA	Illumina MiSeq	Illumina EMP protocol 515fbc, 806r amplification of 16S rRNA V4	GT	443912	C.0010	FWD:GTGYCAGCMGCCGCGGTAA; REV:GGACTACNVGGGTWTCTAAT	Illumina	NA	GTGTGCCAGCMGCCGCGGTAA	11917	RIKE	DMNS	11293	UCSDMI	2/21/17	DMNS_S1_L001	DMNS_Plate_3	Sequencing by synthesis	16S rRNA	V4	NA	311318B	311426B	1798402	DMNS_Plate_3_C.0010_B1	sample	Yes	years	NA	NA	NA	NA	NA	NA	NA	NA	NA	NA	NA
11293.C.0014	CTTAGTGCAGAA	GTGTGYCAGCMGCCGCGGTAA	11293.C.0014	D8	1	UCSDMI	DMNS_Garneau	buccal samples from Denver Museum of Nature and Science	NA	NA	Illumina MiSeq	Illumina EMP protocol 515fbc, 806r amplification of 16S rRNA V4	GT	443912	C.0014	FWD:GTGYCAGCMGCCGCGGTAA; REV:GGACTACNVGGGTWTCTAAT	Illumina	NA	GTGTGCCAGCMGCCGCGGTAA	11917	CARMEN	DMNS	11293	UCSDMI	2/21/17	DMNS_S1_L001	DMNS_Plate_1	Sequencing by synthesis	16S rRNA	V4	NA	3076189	409172Z	1798402	DMNS_Plate_1_C.0014_D8	sample	No	years	NA	less than 6oz	NA	NA	8oz	NA	less than 6oz	NA	NA	NA	8oz
11293.C.0016	GTCAACGCTGTC	GTGTGYCAGCMGCCGCGGTAA	11293.C.0016	E8	1	UCSDMI	DMNS_Garneau	buccal samples from Denver Museum of Nature and Science	NA	NA	Illumina MiSeq	Illumina EMP protocol 515fbc, 806r amplification of 16S rRNA V4	GT	443912	C.0016	FWD:GTGYCAGCMGCCGCGGTAA; REV:GGACTACNVGGGTWTCTAAT	Illumina	NA	GTGTGCCAGCMGCCGCGGTAA	11917	CARMEN	DMNS	11293	UCSDMI	2/21/17	DMNS_S1_L001	DMNS_Plate_1	Sequencing by synthesis	16S rRNA	V4	NA	3076189	409172Z	1798402	DMNS_Plate_1_C.0016_E8	sample	No	years	8oz	12oz	more than 20oz	16oz	12oz	12oz	less than 6oz	NA	NA	more than 20oz	NA
11293.C.0017	TGAGTGGTCTGT	GTGTGYCAGCMGCCGCGGTAA	11293.C.0017	F8	1	UCSDMI	DMNS_Garneau	buccal samples from Denver Museum of Nature and Science	NA	NA	Illumina MiSeq	Illumina EMP protocol 515fbc, 806r amplification of 16S rRNA V4	GT	443912	C.0017	FWD:GTGYCAGCMGCCGCGGTAA; REV:GGACTACNVGGGTWTCTAAT	Illumina	NA	GTGTGCCAGCMGCCGCGGTAA	11917	CARMEN	DMNS	11293	UCSDMI	2/21/17	DMNS_S1_L001	DMNS_Plate_1	Sequencing by synthesis	16S rRNA	V4	NA	3076189	409172Z	1798402	DMNS_Plate_1_C.0017_F8	sample	No	years	8oz	12oz	12oz	12oz	more than 20oz	8oz	less than 6oz	NA	NA	more than 20oz	16oz
11293.C.0018	TAACAATAATTC	GTGTGYCAGCMGCCGCGGTAA	11293.C.0018	G8	1	UCSDMI	DMNS_Garneau	buccal samples from Denver Museum of Nature and Science	NA	NA	Illumina MiSeq	Illumina EMP protocol 515fbc, 806r amplification of 16S rRNA V4	GT	443912	C.0018	FWD:GTGYCAGCMGCCGCGGTAA; REV:GGACTACNVGGGTWTCTAAT	Illumina	NA	GTGTGCCAGCMGCCGCGGTAA	11917	CARMEN	DMNS	11293	UCSDMI	2/21/17	DMNS_S1_L001	DMNS_Plate_1	Sequencing by synthesis	16S rRNA	V4	NA	3076189	409172Z	1798402	DMNS_Plate_1_C.0018_G8	sample	No	years	more than 20oz	12oz	16oz	NA	more than 20oz	more than 20oz	less than 6oz	more than 20oz	NA	8oz	16oz
11293.C.0019	ATAGGAATAACC	GTGTGYCAGCMGCCGCGGTAA	11293.control3.12F	C1	3	UCSDMI	DMNS_Garneau	buccal samples from Denver Museum of Nature and Science	NA	NA	Illumina MiSeq	Illumina EMP protocol 515fbc, 806r amplification of 16S rRNA V4	GT	443912	C.0019	FWD:GTGYCAGCMGCCGCGGTAA; REV:GGACTACNVGGGTWTCTAAT	Illumina	NA	GTGTGCCAGCMGCCGCGGTAA	11917	RIKE	DMNS	11293	UCSDMI	2/21/17	DMNS_S1_L001	DMNS_Plate_3	Sequencing by synthesis	16S rRNA	V4	NA	311318B	311426B	1798402	DMNS_Plate_3_C.0019_C1	sample	No	years	NA	NA	NA	NA	NA	NA	NA	NA	NA	NA	NA
11293.C.0020	CAAACCTATGGC	GTGTGYCAGCMGCCGCGGTAA	11293.control3.12E	D1	3	UCSDMI	DMNS_Garneau	buccal samples from Denver Museum of Nature and Science	NA	NA	Illumina MiSeq	Illumina EMP protocol 515fbc, 806r amplification of 16S rRNA V4	GT	443912	C.0020	FWD:GTGYCAGCMGCCGCGGTAA; REV:GGACTACNVGGGTWTCTAAT	Illumina	NA	GTGTGCCAGCMGCCGCGGTAA	11917	RIKE	DMNS	11293	UCSDMI	2/21/17	DMNS_S1_L001	DMNS_Plate_3	Sequencing by synthesis	16S rRNA	V4	NA	311318B	311426B	1798402	DMNS_Plate_3_C.0020_D1	sample	No	years	NA	NA	NA	NA	NA	NA	NA	NA	NA	NA	NA
11293.C.0026	AGAATCCACCAC	GTGTGYCAGCMGCCGCGGTAA	11293.C.0603	E1	3	UCSDMI	DMNS_Garneau	buccal samples from Denver Museum of Nature and Science	NA	NA	Illumina MiSeq	Illumina EMP protocol 515fbc, 806r amplification of 16S rRNA V4	GT	443912	C.0026	FWD:GTGYCAGCMGCCGCGGTAA; REV:GGACTACNVGGGTWTCTAAT	Illumina	NA	GTGTGCCAGCMGCCGCGGTAA	11917	RIKE	DMNS	11293	UCSDMI	2/21/17	DMNS_S1_L001	DMNS_Plate_3	Sequencing by synthesis	16S rRNA	V4	NA	311318B	311426B	1798402	DMNS_Plate_3_C.0026_E1	sample	No	years	NA	NA	NA	NA	NA	NA	NA	NA	NA	NA	NA
11293.C.0027	GATATACCAGTG	GTGTGYCAGCMGCCGCGGTAA	11293.C.0598	F1	3	UCSDMI	DMNS_Garneau	buccal samples from Denver Museum of Nature and Science	NA	NA	Illumina MiSeq	Illumina EMP protocol 515fbc, 806r amplification of 16S rRNA V4	GT	443912	C.0027	FWD:GTGYCAGCMGCCGCGGTAA; REV:GGACTACNVGGGTWTCTAAT	Illumina	NA	GTGTGCCAGCMGCCGCGGTAA	11917	RIKE	DMNS	11293	UCSDMI	2/21/17	DMNS_S1_L001	DMNS_Plate_3	Sequencing by synthesis	16S rRNA	V4	NA	311318B	311426B	1798402	DMNS_Plate_3_C.0027_F1	sample	No	years	NA	NA	NA	NA	NA	NA	NA	NA	NA	NA	NA
11293.C.0028	CTAGCGTGCGTT	GTGTGYCAGCMGCCGCGGTAA	11293.C.0028	G9	2	UCSDMI	DMNS_Garneau	buccal samples from Denver Museum of Nature and Science	NA	NA	Illumina MiSeq	Illumina EMP protocol 515fbc, 806r amplification of 16S rRNA V4	GT	443912	C.0028	FWD:GTGYCAGCMGCCGCGGTAA; REV:GGACTACNVGGGTWTCTAAT	Illumina	NA	GTGTGCCAGCMGCCGCGGTAA	11917	CARMEN	DMNS	11293	UCSDMI	2/21/17	DMNS_S1_L001	DMNS_Plate_2	Sequencing by synthesis	16S rRNA	V4	NA	3076189	409172Z	1798402	DMNS_Plate_2_C.0028_G9	sample	No	years	less than 6oz	NA	NA	NA	NA	NA	NA	NA	NA	NA	NA
11293.C.0035	CTACAGGGTCTC	GTGTGYCAGCMGCCGCGGTAA	11293.C.0035	A1	2	UCSDMI	DMNS_Garneau	buccal samples from Denver Museum of Nature and Science	NA	NA	Illumina MiSeq	Illumina EMP protocol 515fbc, 806r amplification of 16S rRNA V4	GT	443912	C.0035	FWD:GTGYCAGCMGCCGCGGTAA; REV:GGACTACNVGGGTWTCTAAT	Illumina	NA	GTGTGCCAGCMGCCGCGGTAA	11917	CARMEN	DMNS	11293	UCSDMI	2/21/17	DMNS_S1_L001	DMNS_Plate_2	Sequencing by synthesis	16S rRNA	V4	NA	3076189	409172Z	1798402	DMNS_Plate_2_C.0035_A1	sample	No	years	more than 20oz	12oz	NA	NA	NA	NA	NA	NA	NA	less than 6oz	NA
11293.C.0036	GTTCATTAAACT	GTGTGYCAGCMGCCGCGGTAA	11293.C.0036	B1	2	UCSDMI	DMNS_Garneau	buccal samples from Denver Museum of Nature and Science	NA	NA	Illumina MiSeq	Illumina EMP protocol 515fbc, 806r amplification of 16S rRNA V4	GT	443912	C.0036	FWD:GTGYCAGCMGCCGCGGTAA; REV:GGACTACNVGGGTWTCTAAT	Illumina	NA	GTGTGCCAGCMGCCGCGGTAA	11917	CARMEN	DMNS	11293	UCSDMI	2/21/17	DMNS_S1_L001	DMNS_Plate_2	Sequencing by synthesis	16S rRNA	V4	NA	3076189	409172Z	1798402	DMNS_Plate_2_C.0036_B1	sample	No	years	NA	NA	NA	NA	NA	NA	NA	NA	NA	8oz	NA
11293.C.0038	CTATCTCCTGTC	GTGTGYCAGCMGCCGCGGTAA	11293.C.0597	G1	3	UCSDMI	DMNS_Garneau	buccal samples from Denver Museum of Nature and Science	NA	NA	Illumina MiSeq	Illumina EMP protocol 515fbc, 806r amplification of 16S rRNA V4	GT	443912	C.0038	FWD:GTGYCAGCMGCCGCGGTAA; REV:GGACTACNVGGGTWTCTAAT	Illumina	NA	GTGTGCCAGCMGCCGCGGTAA	11917	RIKE	DMNS	11293	UCSDMI	2/21/17	DMNS_S1_L001	DMNS_Plate_3	Sequencing by synthesis	16S rRNA	V4	NA	311318B	311426B	1798402	DMNS_Plate_3_C.0038_G1	sample	No	years	NA	NA	NA	NA	NA	NA	NA	NA	NA	NA	NA
11293.C.0039	AATGGTTCAGCA	GTGTGYCAGCMGCCGCGGTAA	11293.C.0039	H8	1	UCSDMI	DMNS_Garneau	buccal samples from Denver Museum of Nature and Science	NA	NA	Illumina MiSeq	Illumina EMP protocol 515fbc, 806r amplification of 16S rRNA V4	GT	443912	C.0039	FWD:GTGYCAGCMGCCGCGGTAA; REV:GGACTACNVGGGTWTCTAAT	Illumina	NA	GTGTGCCAGCMGCCGCGGTAA	11917	CARMEN	DMNS	11293	UCSDMI	2/21/17	DMNS_S1_L001	DMNS_Plate_1	Sequencing by synthesis	16S rRNA	V4	NA	3076189	409172Z	1798402	DMNS_Plate_1_C.0039_H8	sample	No	years	more than 20oz	8oz	8oz	8oz	less than 6oz	more than 20oz	less than 6oz	NA	NA	8oz	8oz
11293.C.0040	CCAACCCAGATC	GTGTGYCAGCMGCCGCGGTAA	11293.C.0040	H4	2	UCSDMI	DMNS_Garneau	buccal samples from Denver Museum of Nature and Science	NA	NA	Illumina MiSeq	Illumina EMP protocol 515fbc, 806r amplification of 16S rRNA V4	GT	443912	C.0040	FWD:GTGYCAGCMGCCGCGGTAA; REV:GGACTACNVGGGTWTCTAAT	Illumina	NA	GTGTGCCAGCMGCCGCGGTAA	11917	CARMEN	DMNS	11293	UCSDMI	2/21/17	DMNS_S1_L001	DMNS_Plate_2	Sequencing by synthesis	16S rRNA	V4	NA	3076189	409172Z	1798402	DMNS_Plate_2_C.0040_H4	sample	No	years	NA	NA	NA	12oz	12oz	less than 6oz	NA	NA	NA	8oz	12oz
11293.C.0042	TCCGCCTAGTCG	GTGTGYCAGCMGCCGCGGTAA	11293.C.0590	H1	3	UCSDMI	DMNS_Garneau	buccal samples from Denver Museum of Nature and Science	NA	NA	Illumina MiSeq	Illumina EMP protocol 515fbc, 806r amplification of 16S rRNA V4	GT	443912	C.0042	FWD:GTGYCAGCMGCCGCGGTAA; REV:GGACTACNVGGGTWTCTAAT	Illumina	NA	GTGTGCCAGCMGCCGCGGTAA	11917	RIKE	DMNS	11293	UCSDMI	2/21/17	DMNS_S1_L001	DMNS_Plate_3	Sequencing by synthesis	16S rRNA	V4	NA	311318B	311426B	1798402	DMNS_Plate_3_C.0042_H1	sample	No	years	NA	NA	NA	NA	NA	NA	NA	NA	NA	NA	NA
11293.C.0044	AGCCTTCGTCGC	GTGTGYCAGCMGCCGCGGTAA	11293.C.0044	A1	1	UCSDMI	DMNS_Garneau	buccal samples from Denver Museum of Nature and Science	NA	NA	Illumina MiSeq	Illumina EMP protocol 515fbc, 806r amplification of 16S rRNA V4	GT	443912	C.0044	FWD:GTGYCAGCMGCCGCGGTAA; REV:GGACTACNVGGGTWTCTAAT	Illumina	NA	GTGTGCCAGCMGCCGCGGTAA	11917	CARMEN	DMNS	11293	UCSDMI	2/21/17	DMNS_S1_L001	DMNS_Plate_1	Sequencing by synthesis	16S rRNA	V4	NA	3076189	409172Z	1798402	DMNS_Plate_1_C.0044_A1	sample	No	years	16oz	16oz	NA	NA	16oz	NA	NA	NA	NA	NA	16oz
11293.C.0048	AGATCGTGCCTA	GTGTGYCAGCMGCCGCGGTAA	11293.C.0048	C7	2	UCSDMI	DMNS_Garneau	buccal samples from Denver Museum of Nature and Science	NA	NA	Illumina MiSeq	Illumina EMP protocol 515fbc, 806r amplification of 16S rRNA V4	GT	443912	C.0048	FWD:GTGYCAGCMGCCGCGGTAA; REV:GGACTACNVGGGTWTCTAAT	Illumina	NA	GTGTGCCAGCMGCCGCGGTAA	11917	CARMEN	DMNS	11293	UCSDMI	2/21/17	DMNS_S1_L001	DMNS_Plate_2	Sequencing by synthesis	16S rRNA	V4	NA	3076189	409172Z	1798402	DMNS_Plate_2_C.0048_C7	sample	No	years	NA	NA	NA	16oz	NA	NA	NA	NA	NA	NA	NA
11293.C.0049	CAGCCCTACCCA	GTGTGYCAGCMGCCGCGGTAA	11293.C.0584	A2	3	UCSDMI	DMNS_Garneau	buccal samples from Denver Museum of Nature and Science	NA	NA	Illumina MiSeq	Illumina EMP protocol 515fbc, 806r amplification of 16S rRNA V4	GT	443912	C.0049	FWD:GTGYCAGCMGCCGCGGTAA; REV:GGACTACNVGGGTWTCTAAT	Illumina	NA	GTGTGCCAGCMGCCGCGGTAA	11917	RIKE	DMNS	11293	UCSDMI	2/21/17	DMNS_S1_L001	DMNS_Plate_3	Sequencing by synthesis	16S rRNA	V4	NA	311318B	311426B	1798402	DMNS_Plate_3_C.0049_A2	sample	No	years	NA	NA	NA	NA	NA	NA	NA	NA	NA	NA	NA
11293.C.0051	GACTCAACCAGT	GTGTGYCAGCMGCCGCGGTAA	11293.C.0051	A9	1	UCSDMI	DMNS_Garneau	buccal samples from Denver Museum of Nature and Science	NA	NA	Illumina MiSeq	Illumina EMP protocol 515fbc, 806r amplification of 16S rRNA V4	GT	443912	C.0051	FWD:GTGYCAGCMGCCGCGGTAA; REV:GGACTACNVGGGTWTCTAAT	Illumina	NA	GTGTGCCAGCMGCCGCGGTAA	11917	CARMEN	DMNS	11293	UCSDMI	2/21/17	DMNS_S1_L001	DMNS_Plate_1	Sequencing by synthesis	16S rRNA	V4	NA	3076189	409172Z	1798402	DMNS_Plate_1_C.0051_A9	sample	No	years	NA	NA	NA	NA	NA	8oz	NA	NA	NA	NA	12oz
11293.C.0053	ACACCGCACAAT	GTGTGYCAGCMGCCGCGGTAA	11293.C.0582	B2	3	UCSDMI	DMNS_Garneau	buccal samples from Denver Museum of Nature and Science	NA	NA	Illumina MiSeq	Illumina EMP protocol 515fbc, 806r amplification of 16S rRNA V4	GT	443912	C.0053	FWD:GTGYCAGCMGCCGCGGTAA; REV:GGACTACNVGGGTWTCTAAT	Illumina	NA	GTGTGCCAGCMGCCGCGGTAA	11917	RIKE	DMNS	11293	UCSDMI	2/21/17	DMNS_S1_L001	DMNS_Plate_3	Sequencing by synthesis	16S rRNA	V4	NA	311318B	311426B	1798402	DMNS_Plate_3_C.0053_B2	sample	No	years	NA	NA	NA	NA	NA	NA	NA	NA	NA	NA	NA
11293.C.0055	GTACTCGAACCA	GTGTGYCAGCMGCCGCGGTAA	11293.C.0576	C2	3	UCSDMI	DMNS_Garneau	buccal samples from Denver Museum of Nature and Science	NA	NA	Illumina MiSeq	Illumina EMP protocol 515fbc, 806r amplification of 16S rRNA V4	GT	443912	C.0055	FWD:GTGYCAGCMGCCGCGGTAA; REV:GGACTACNVGGGTWTCTAAT	Illumina	NA	GTGTGCCAGCMGCCGCGGTAA	11917	RIKE	DMNS	11293	UCSDMI	2/21/17	DMNS_S1_L001	DMNS_Plate_3	Sequencing by synthesis	16S rRNA	V4	NA	311318B	311426B	1798402	DMNS_Plate_3_C.0055_C2	sample	No	years	NA	NA	NA	NA	NA	NA	NA	NA	NA	NA	NA
11293.C.0056	CCTCACTAGCGA	GTGTGYCAGCMGCCGCGGTAA	11293.C.0056	D7	2	UCSDMI	DMNS_Garneau	buccal samples from Denver Museum of Nature and Science	NA	NA	Illumina MiSeq	Illumina EMP protocol 515fbc, 806r amplification of 16S rRNA V4	GT	443912	C.0056	FWD:GTGYCAGCMGCCGCGGTAA; REV:GGACTACNVGGGTWTCTAAT	Illumina	NA	GTGTGCCAGCMGCCGCGGTAA	11917	CARMEN	DMNS	11293	UCSDMI	2/21/17	DMNS_S1_L001	DMNS_Plate_2	Sequencing by synthesis	16S rRNA	V4	NA	3076189	409172Z	1798402	DMNS_Plate_2_C.0056_D7	sample	No	years	NA	NA	NA	12oz	NA	NA	NA	NA	NA	NA	NA
11293.C.0057	TAGTTCGGTGAC	GTGTGYCAGCMGCCGCGGTAA	11293.C.0057	E7	2	UCSDMI	DMNS_Garneau	buccal samples from Denver Museum of Nature and Science	NA	NA	Illumina MiSeq	Illumina EMP protocol 515fbc, 806r amplification of 16S rRNA V4	GT	443912	C.0057	FWD:GTGYCAGCMGCCGCGGTAA; REV:GGACTACNVGGGTWTCTAAT	Illumina	NA	GTGTGCCAGCMGCCGCGGTAA	11917	CARMEN	DMNS	11293	UCSDMI	2/21/17	DMNS_S1_L001	DMNS_Plate_2	Sequencing by synthesis	16S rRNA	V4	NA	3076189	409172Z	1798402	DMNS_Plate_2_C.0057_E7	sample	No	years	NA	NA	NA	NA	NA	NA	NA	NA	NA	NA	NA
11293.C.0062	CGTATAAATGCG	GTGTGYCAGCMGCCGCGGTAA	11293.C.0062	B1	1	UCSDMI	DMNS_Garneau	buccal samples from Denver Museum of Nature and Science	NA	NA	Illumina MiSeq	Illumina EMP protocol 515fbc, 806r amplification of 16S rRNA V4	GT	443912	C.0062	FWD:GTGYCAGCMGCCGCGGTAA; REV:GGACTACNVGGGTWTCTAAT	Illumina	NA	GTGTGCCAGCMGCCGCGGTAA	11917	CARMEN	DMNS	11293	UCSDMI	2/21/17	DMNS_S1_L001	DMNS_Plate_1	Sequencing by synthesis	16S rRNA	V4	NA	3076189	409172Z	1798402	DMNS_Plate_1_C.0062_B1	sample	No	years	more than 20oz	more than 20oz	8oz	more than 20oz	more than 20oz	more than 20oz	more than 20oz	more than 20oz	NA	more than 20oz	more than 20oz
11293.C.0064	TGACTAATGGCC	GTGTGYCAGCMGCCGCGGTAA	11293.C.0064	C1	1	UCSDMI	DMNS_Garneau	buccal samples from Denver Museum of Nature and Science	NA	NA	Illumina MiSeq	Illumina EMP protocol 515fbc, 806r amplification of 16S rRNA V4	GT	443912	C.0064	FWD:GTGYCAGCMGCCGCGGTAA; REV:GGACTACNVGGGTWTCTAAT	Illumina	NA	GTGTGCCAGCMGCCGCGGTAA	11917	CARMEN	DMNS	11293	UCSDMI	2/21/17	DMNS_S1_L001	DMNS_Plate_1	Sequencing by synthesis	16S rRNA	V4	NA	3076189	409172Z	1798402	DMNS_Plate_1_C.0064_C1	sample	No	years	NA	NA	16oz	NA	NA	NA	NA	NA	NA	NA	NA
11293.C.0068	ATTTCCGCTAAT	GTGTGYCAGCMGCCGCGGTAA	11293.C.0574	D2	3	UCSDMI	DMNS_Garneau	buccal samples from Denver Museum of Nature and Science	NA	NA	Illumina MiSeq	Illumina EMP protocol 515fbc, 806r amplification of 16S rRNA V4	GT	443912	C.0068	FWD:GTGYCAGCMGCCGCGGTAA; REV:GGACTACNVGGGTWTCTAAT	Illumina	NA	GTGTGCCAGCMGCCGCGGTAA	11917	RIKE	DMNS	11293	UCSDMI	2/21/17	DMNS_S1_L001	DMNS_Plate_3	Sequencing by synthesis	16S rRNA	V4	NA	311318B	311426B	1798402	DMNS_Plate_3_C.0068_D2	sample	No	years	NA	NA	NA	NA	NA	NA	NA	NA	NA	NA	NA
11293.C.0069	TTCCACACGTGG	GTGTGYCAGCMGCCGCGGTAA	11293.C.0566	E2	3	UCSDMI	DMNS_Garneau	buccal samples from Denver Museum of Nature and Science	NA	NA	Illumina MiSeq	Illumina EMP protocol 515fbc, 806r amplification of 16S rRNA V4	GT	443912	C.0069	FWD:GTGYCAGCMGCCGCGGTAA; REV:GGACTACNVGGGTWTCTAAT	Illumina	NA	GTGTGCCAGCMGCCGCGGTAA	11917	RIKE	DMNS	11293	UCSDMI	2/21/17	DMNS_S1_L001	DMNS_Plate_3	Sequencing by synthesis	16S rRNA	V4	NA	311318B	311426B	1798402	DMNS_Plate_3_C.0069_E2	sample	No	years	NA	NA	NA	NA	NA	NA	NA	NA	NA	NA	NA
11293.C.0074	GTGGAGTCTCAT	GTGTGYCAGCMGCCGCGGTAA	11293.C.0074	D1	1	UCSDMI	DMNS_Garneau	buccal samples from Denver Museum of Nature and Science	NA	NA	Illumina MiSeq	Illumina EMP protocol 515fbc, 806r amplification of 16S rRNA V4	GT	443912	C.0074	FWD:GTGYCAGCMGCCGCGGTAA; REV:GGACTACNVGGGTWTCTAAT	Illumina	NA	GTGTGCCAGCMGCCGCGGTAA	11917	CARMEN	DMNS	11293	UCSDMI	2/21/17	DMNS_S1_L001	DMNS_Plate_1	Sequencing by synthesis	16S rRNA	V4	NA	3076189	409172Z	1798402	DMNS_Plate_1_C.0074_D1	sample	No	years	8oz	8oz	more than 20oz	more than 20oz	more than 20oz	less than 6oz	8oz	NA	NA	more than 20oz	12oz
11293.C.0076	TGATGTGCTAAG	GTGTGYCAGCMGCCGCGGTAA	11293.C.0076	E1	1	UCSDMI	DMNS_Garneau	buccal samples from Denver Museum of Nature and Science	NA	NA	Illumina MiSeq	Illumina EMP protocol 515fbc, 806r amplification of 16S rRNA V4	GT	443912	C.0076	FWD:GTGYCAGCMGCCGCGGTAA; REV:GGACTACNVGGGTWTCTAAT	Illumina	NA	GTGTGCCAGCMGCCGCGGTAA	11917	CARMEN	DMNS	11293	UCSDMI	2/21/17	DMNS_S1_L001	DMNS_Plate_1	Sequencing by synthesis	16S rRNA	V4	NA	3076189	409172Z	1798402	DMNS_Plate_1_C.0076_E1	sample	No	years	8oz	16oz	more than 20oz	more than 20oz	more than 20oz	8oz	12oz	NA	NA	less than 6oz	8oz
11293.C.0077	ACCGAACAATCC	GTGTGYCAGCMGCCGCGGTAA	11293.C.0077	A5	2	UCSDMI	DMNS_Garneau	buccal samples from Denver Museum of Nature and Science	NA	NA	Illumina MiSeq	Illumina EMP protocol 515fbc, 806r amplification of 16S rRNA V4	GT	443912	C.0077	FWD:GTGYCAGCMGCCGCGGTAA; REV:GGACTACNVGGGTWTCTAAT	Illumina	NA	GTGTGCCAGCMGCCGCGGTAA	11917	CARMEN	DMNS	11293	UCSDMI	2/21/17	DMNS_S1_L001	DMNS_Plate_2	Sequencing by synthesis	16S rRNA	V4	NA	3076189	409172Z	1798402	DMNS_Plate_2_C.0077_A5	sample	No	years	8oz	12oz	8oz	NA	8oz	more than 20oz	less than 6oz	NA	NA	more than 20oz	8oz
11293.C.0083	TGTGCACGCCAT	GTGTGYCAGCMGCCGCGGTAA	11293.C.0083	F1	1	UCSDMI	DMNS_Garneau	buccal samples from Denver Museum of Nature and Science	NA	NA	Illumina MiSeq	Illumina EMP protocol 515fbc, 806r amplification of 16S rRNA V4	GT	443912	C.0083	FWD:GTGYCAGCMGCCGCGGTAA; REV:GGACTACNVGGGTWTCTAAT	Illumina	NA	GTGTGCCAGCMGCCGCGGTAA	11917	CARMEN	DMNS	11293	UCSDMI	2/21/17	DMNS_S1_L001	DMNS_Plate_1	Sequencing by synthesis	16S rRNA	V4	NA	3076189	409172Z	1798402	DMNS_Plate_1_C.0083_F1	sample	No	years	8oz	16oz	8oz	more than 20oz	more than 20oz	12oz	less than 6oz	NA	NA	more than 20oz	more than 20oz
11293.C.0088	GAGCCATCTGTA	GTGTGYCAGCMGCCGCGGTAA	11293.C.0558	F2	3	UCSDMI	DMNS_Garneau	buccal samples from Denver Museum of Nature and Science	NA	NA	Illumina MiSeq	Illumina EMP protocol 515fbc, 806r amplification of 16S rRNA V4	GT	443912	C.0088	FWD:GTGYCAGCMGCCGCGGTAA; REV:GGACTACNVGGGTWTCTAAT	Illumina	NA	GTGTGCCAGCMGCCGCGGTAA	11917	RIKE	DMNS	11293	UCSDMI	2/21/17	DMNS_S1_L001	DMNS_Plate_3	Sequencing by synthesis	16S rRNA	V4	NA	311318B	311426B	1798402	DMNS_Plate_3_C.0088_F2	sample	No	years	NA	NA	NA	NA	NA	NA	NA	NA	NA	NA	NA
11293.C.0096	TTCGATGCCGCA	GTGTGYCAGCMGCCGCGGTAA	11293.C.0096	C1	2	UCSDMI	DMNS_Garneau	buccal samples from Denver Museum of Nature and Science	NA	NA	Illumina MiSeq	Illumina EMP protocol 515fbc, 806r amplification of 16S rRNA V4	GT	443912	C.0096	FWD:GTGYCAGCMGCCGCGGTAA; REV:GGACTACNVGGGTWTCTAAT	Illumina	NA	GTGTGCCAGCMGCCGCGGTAA	11917	CARMEN	DMNS	11293	UCSDMI	2/21/17	DMNS_S1_L001	DMNS_Plate_2	Sequencing by synthesis	16S rRNA	V4	NA	3076189	409172Z	1798402	DMNS_Plate_2_C.0096_C1	sample	No	years	less than 6oz	12oz	8oz	more than 20oz	more than 20oz	more than 20oz	less than 6oz	NA	NA	more than 20oz	more than 20oz
11293.C.0097	TCTTGCGGAGTC	GTGTGYCAGCMGCCGCGGTAA	11293.C.0557	G2	3	UCSDMI	DMNS_Garneau	buccal samples from Denver Museum of Nature and Science	NA	NA	Illumina MiSeq	Illumina EMP protocol 515fbc, 806r amplification of 16S rRNA V4	GT	443912	C.0097	FWD:GTGYCAGCMGCCGCGGTAA; REV:GGACTACNVGGGTWTCTAAT	Illumina	NA	GTGTGCCAGCMGCCGCGGTAA	11917	RIKE	DMNS	11293	UCSDMI	2/21/17	DMNS_S1_L001	DMNS_Plate_3	Sequencing by synthesis	16S rRNA	V4	NA	311318B	311426B	1798402	DMNS_Plate_3_C.0097_G2	sample	No	years	NA	NA	NA	NA	NA	NA	NA	NA	NA	NA	NA
11293.C.0098	GCCTATGAGATC	GTGTGYCAGCMGCCGCGGTAA	11293.C.0098	B9	1	UCSDMI	DMNS_Garneau	buccal samples from Denver Museum of Nature and Science	NA	NA	Illumina MiSeq	Illumina EMP protocol 515fbc, 806r amplification of 16S rRNA V4	GT	443912	C.0098	FWD:GTGYCAGCMGCCGCGGTAA; REV:GGACTACNVGGGTWTCTAAT	Illumina	NA	GTGTGCCAGCMGCCGCGGTAA	11917	CARMEN	DMNS	11293	UCSDMI	2/21/17	DMNS_S1_L001	DMNS_Plate_1	Sequencing by synthesis	16S rRNA	V4	NA	3076189	409172Z	1798402	DMNS_Plate_1_C.0098_B9	sample	No	years	12oz	8oz	NA	more than 20oz	more than 20oz	more than 20oz	less than 6oz	8oz	Almond milk	more than 20oz	8oz
11293.C.0106	GTCGCTTGCACA	GTGTGYCAGCMGCCGCGGTAA	11293.C.0553	H2	3	UCSDMI	DMNS_Garneau	buccal samples from Denver Museum of Nature and Science	NA	NA	Illumina MiSeq	Illumina EMP protocol 515fbc, 806r amplification of 16S rRNA V4	GT	443912	C.0106	FWD:GTGYCAGCMGCCGCGGTAA; REV:GGACTACNVGGGTWTCTAAT	Illumina	NA	GTGTGCCAGCMGCCGCGGTAA	11917	RIKE	DMNS	11293	UCSDMI	2/21/17	DMNS_S1_L001	DMNS_Plate_3	Sequencing by synthesis	16S rRNA	V4	NA	311318B	311426B	1798402	DMNS_Plate_3_C.0106_H2	sample	No	years	NA	NA	NA	NA	NA	NA	NA	NA	NA	NA	NA
11293.C.0110	TCGTTATTCAGT	GTGTGYCAGCMGCCGCGGTAA	11293.C.0110	D1	2	UCSDMI	DMNS_Garneau	buccal samples from Denver Museum of Nature and Science	NA	NA	Illumina MiSeq	Illumina EMP protocol 515fbc, 806r amplification of 16S rRNA V4	GT	443912	C.0110	FWD:GTGYCAGCMGCCGCGGTAA; REV:GGACTACNVGGGTWTCTAAT	Illumina	NA	GTGTGCCAGCMGCCGCGGTAA	11917	CARMEN	DMNS	11293	UCSDMI	2/21/17	DMNS_S1_L001	DMNS_Plate_2	Sequencing by synthesis	16S rRNA	V4	NA	3076189	409172Z	1798402	DMNS_Plate_2_C.0110_D1	sample	No	years	NA	12oz	8oz	16oz	NA	more than 20oz	NA	NA	NA	NA	more than 20oz
11293.C.0112	GGTGAGCAAGCA	GTGTGYCAGCMGCCGCGGTAA	11293.C.0112	G1	1	UCSDMI	DMNS_Garneau	buccal samples from Denver Museum of Nature and Science	NA	NA	Illumina MiSeq	Illumina EMP protocol 515fbc, 806r amplification of 16S rRNA V4	GT	443912	C.0112	FWD:GTGYCAGCMGCCGCGGTAA; REV:GGACTACNVGGGTWTCTAAT	Illumina	NA	GTGTGCCAGCMGCCGCGGTAA	11917	CARMEN	DMNS	11293	UCSDMI	2/21/17	DMNS_S1_L001	DMNS_Plate_1	Sequencing by synthesis	16S rRNA	V4	NA	3076189	409172Z	1798402	DMNS_Plate_1_C.0112_G1	sample	No	years	8oz	more than 20oz	16oz	more than 20oz	more than 20oz	more than 20oz	less than 6oz	more than 20oz	NA	more than 20oz	more than 20oz
11293.C.0113	ACTCTGTAATTA	GTGTGYCAGCMGCCGCGGTAA	11293.C.0113	E1	2	UCSDMI	DMNS_Garneau	buccal samples from Denver Museum of Nature and Science	NA	NA	Illumina MiSeq	Illumina EMP protocol 515fbc, 806r amplification of 16S rRNA V4	GT	443912	C.0113	FWD:GTGYCAGCMGCCGCGGTAA; REV:GGACTACNVGGGTWTCTAAT	Illumina	NA	GTGTGCCAGCMGCCGCGGTAA	11917	CARMEN	DMNS	11293	UCSDMI	2/21/17	DMNS_S1_L001	DMNS_Plate_2	Sequencing by synthesis	16S rRNA	V4	NA	3076189	409172Z	1798402	DMNS_Plate_2_C.0113_E1	sample	No	years	8oz	16oz	20oz	12oz	less than 6oz	more than 20oz	less than 6oz	NA	NA	8oz	16oz
11293.C.0117	TCGAGAGTTTGC	GTGTGYCAGCMGCCGCGGTAA	11293.C.0117	B5	2	UCSDMI	DMNS_Garneau	buccal samples from Denver Museum of Nature and Science	NA	NA	Illumina MiSeq	Illumina EMP protocol 515fbc, 806r amplification of 16S rRNA V4	GT	443912	C.0117	FWD:GTGYCAGCMGCCGCGGTAA; REV:GGACTACNVGGGTWTCTAAT	Illumina	NA	GTGTGCCAGCMGCCGCGGTAA	11917	CARMEN	DMNS	11293	UCSDMI	2/21/17	DMNS_S1_L001	DMNS_Plate_2	Sequencing by synthesis	16S rRNA	V4	NA	3076189	409172Z	1798402	DMNS_Plate_2_C.0117_B5	sample	No	years	8oz	more than 20oz	more than 20oz	more than 20oz	16oz	more than 20oz	more than 20oz	more than 20oz	NA	more than 20oz	16oz
11293.C.0119	AATGCGCGTATA	GTGTGYCAGCMGCCGCGGTAA	11293.C.0119	C9	1	UCSDMI	DMNS_Garneau	buccal samples from Denver Museum of Nature and Science	NA	NA	Illumina MiSeq	Illumina EMP protocol 515fbc, 806r amplification of 16S rRNA V4	GT	443912	C.0119	FWD:GTGYCAGCMGCCGCGGTAA; REV:GGACTACNVGGGTWTCTAAT	Illumina	NA	GTGTGCCAGCMGCCGCGGTAA	11917	CARMEN	DMNS	11293	UCSDMI	2/21/17	DMNS_S1_L001	DMNS_Plate_1	Sequencing by synthesis	16S rRNA	V4	NA	3076189	409172Z	1798402	DMNS_Plate_1_C.0119_C9	sample	No	years	more than 20oz	NA	16oz	more than 20oz	more than 20oz	8oz	8oz	more than 20oz	NA	more than 20oz	more than 20oz
11293.C.0126	CTATGTATTAGT	GTGTGYCAGCMGCCGCGGTAA	11293.C.0126	H1	1	UCSDMI	DMNS_Garneau	buccal samples from Denver Museum of Nature and Science	NA	NA	Illumina MiSeq	Illumina EMP protocol 515fbc, 806r amplification of 16S rRNA V4	GT	443912	C.0126	FWD:GTGYCAGCMGCCGCGGTAA; REV:GGACTACNVGGGTWTCTAAT	Illumina	NA	GTGTGCCAGCMGCCGCGGTAA	11917	CARMEN	DMNS	11293	UCSDMI	2/21/17	DMNS_S1_L001	DMNS_Plate_1	Sequencing by synthesis	16S rRNA	V4	NA	3076189	409172Z	1798402	DMNS_Plate_1_C.0126_H1	sample	No	years	NA	8oz	8oz	NA	NA	8oz	NA	NA	NA	8oz	8oz
11293.C.0129	GCTGCCCACCTA	GTGTGYCAGCMGCCGCGGTAA	11293.C.0129	C5	2	UCSDMI	DMNS_Garneau	buccal samples from Denver Museum of Nature and Science	NA	NA	Illumina MiSeq	Illumina EMP protocol 515fbc, 806r amplification of 16S rRNA V4	GT	443912	C.0129	FWD:GTGYCAGCMGCCGCGGTAA; REV:GGACTACNVGGGTWTCTAAT	Illumina	NA	GTGTGCCAGCMGCCGCGGTAA	11917	CARMEN	DMNS	11293	UCSDMI	2/21/17	DMNS_S1_L001	DMNS_Plate_2	Sequencing by synthesis	16S rRNA	V4	NA	3076189	409172Z	1798402	DMNS_Plate_2_C.0129_C5	sample	No	years	12oz	16oz	more than 20oz	12oz	20oz	16oz	less than 6oz	more than 20oz	NA	12oz	NA
11293.C.0130	TCCATACCGGAA	GTGTGYCAGCMGCCGCGGTAA	11293.C.0130	A2	1	UCSDMI	DMNS_Garneau	buccal samples from Denver Museum of Nature and Science	NA	NA	Illumina MiSeq	Illumina EMP protocol 515fbc, 806r amplification of 16S rRNA V4	GT	443912	C.0130	FWD:GTGYCAGCMGCCGCGGTAA; REV:GGACTACNVGGGTWTCTAAT	Illumina	NA	GTGTGCCAGCMGCCGCGGTAA	11917	CARMEN	DMNS	11293	UCSDMI	2/21/17	DMNS_S1_L001	DMNS_Plate_1	Sequencing by synthesis	16S rRNA	V4	NA	3076189	409172Z	1798402	DMNS_Plate_1_C.0130_A2	sample	No	years	more than 20oz	8oz	8oz	more than 20oz	more than 20oz	12oz	less than 6oz	NA	NA	more than 20oz	more than 20oz
11293.C.0133	ATATGTTCTCAA	GTGTGYCAGCMGCCGCGGTAA	11293.C.0133	F1	2	UCSDMI	DMNS_Garneau	buccal samples from Denver Museum of Nature and Science	NA	NA	Illumina MiSeq	Illumina EMP protocol 515fbc, 806r amplification of 16S rRNA V4	GT	443912	C.0133	FWD:GTGYCAGCMGCCGCGGTAA; REV:GGACTACNVGGGTWTCTAAT	Illumina	NA	GTGTGCCAGCMGCCGCGGTAA	11917	CARMEN	DMNS	11293	UCSDMI	2/21/17	DMNS_S1_L001	DMNS_Plate_2	Sequencing by synthesis	16S rRNA	V4	NA	3076189	409172Z	1798402	DMNS_Plate_2_C.0133_F1	sample	No	years	more than 20oz	NA	8oz	more than 20oz	NA	more than 20oz	NA	NA	NA	more than 20oz	more than 20oz
11293.C.0135	CGGAGAGACATG	GTGTGYCAGCMGCCGCGGTAA	11293.C.0539	A3	3	UCSDMI	DMNS_Garneau	buccal samples from Denver Museum of Nature and Science	NA	NA	Illumina MiSeq	Illumina EMP protocol 515fbc, 806r amplification of 16S rRNA V4	GT	443912	C.0135	FWD:GTGYCAGCMGCCGCGGTAA; REV:GGACTACNVGGGTWTCTAAT	Illumina	NA	GTGTGCCAGCMGCCGCGGTAA	11917	RIKE	DMNS	11293	UCSDMI	2/21/17	DMNS_S1_L001	DMNS_Plate_3	Sequencing by synthesis	16S rRNA	V4	NA	311318B	311426B	1798402	DMNS_Plate_3_C.0135_A3	sample	No	years	NA	NA	NA	NA	NA	NA	NA	NA	NA	NA	NA
11293.C.0140	GAGATACAGTTC	GTGTGYCAGCMGCCGCGGTAA	11293.C.0140	C12	1	UCSDMI	DMNS_Garneau	buccal samples from Denver Museum of Nature and Science	NA	NA	Illumina MiSeq	Illumina EMP protocol 515fbc, 806r amplification of 16S rRNA V4	GT	443912	C.0140	FWD:GTGYCAGCMGCCGCGGTAA; REV:GGACTACNVGGGTWTCTAAT	Illumina	NA	GTGTGCCAGCMGCCGCGGTAA	11917	CARMEN	DMNS	11293	UCSDMI	2/21/17	DMNS_S1_L001	DMNS_Plate_1	Sequencing by synthesis	16S rRNA	V4	NA	3076189	409172Z	1798402	DMNS_Plate_1_C.0140_C12	sample	No	years	NA	NA	NA	NA	NA	NA	NA	NA	NA	NA	NA
11293.C.0141	AATCTTGCGCCG	GTGTGYCAGCMGCCGCGGTAA	11293.C.0141	D9	1	UCSDMI	DMNS_Garneau	buccal samples from Denver Museum of Nature and Science	NA	NA	Illumina MiSeq	Illumina EMP protocol 515fbc, 806r amplification of 16S rRNA V4	GT	443912	C.0141	FWD:GTGYCAGCMGCCGCGGTAA; REV:GGACTACNVGGGTWTCTAAT	Illumina	NA	GTGTGCCAGCMGCCGCGGTAA	11917	CARMEN	DMNS	11293	UCSDMI	2/21/17	DMNS_S1_L001	DMNS_Plate_1	Sequencing by synthesis	16S rRNA	V4	NA	3076189	409172Z	1798402	DMNS_Plate_1_C.0141_D9	sample	No	years	less than 6oz	8oz	16oz	more than 20oz	more than 20oz	more than 20oz	more than 20oz	more than 20oz	NA	more than 20oz	more than 20oz
11293.C.0142	GTTGCTGAGTCC	GTGTGYCAGCMGCCGCGGTAA	11293.C.0535	B3	3	UCSDMI	DMNS_Garneau	buccal samples from Denver Museum of Nature and Science	NA	NA	Illumina MiSeq	Illumina EMP protocol 515fbc, 806r amplification of 16S rRNA V4	GT	443912	C.0142	FWD:GTGYCAGCMGCCGCGGTAA; REV:GGACTACNVGGGTWTCTAAT	Illumina	NA	GTGTGCCAGCMGCCGCGGTAA	11917	RIKE	DMNS	11293	UCSDMI	2/21/17	DMNS_S1_L001	DMNS_Plate_3	Sequencing by synthesis	16S rRNA	V4	NA	311318B	311426B	1798402	DMNS_Plate_3_C.0142_B3	sample	No	years	NA	NA	NA	NA	NA	NA	NA	NA	NA	NA	NA
11293.C.0143	ATGCTGCAACAC	GTGTGYCAGCMGCCGCGGTAA	11293.C.0143	B2	1	UCSDMI	DMNS_Garneau	buccal samples from Denver Museum of Nature and Science	NA	NA	Illumina MiSeq	Illumina EMP protocol 515fbc, 806r amplification of 16S rRNA V4	GT	443912	C.0143	FWD:GTGYCAGCMGCCGCGGTAA; REV:GGACTACNVGGGTWTCTAAT	Illumina	NA	GTGTGCCAGCMGCCGCGGTAA	11917	CARMEN	DMNS	11293	UCSDMI	2/21/17	DMNS_S1_L001	DMNS_Plate_1	Sequencing by synthesis	16S rRNA	V4	NA	3076189	409172Z	1798402	DMNS_Plate_1_C.0143_B2	sample	No	years	NA	NA	NA	NA	NA	NA	less than 6oz	16oz	Hard cider	NA	NA
11293.C.0144	CGGGACACCCGA	GTGTGYCAGCMGCCGCGGTAA	11293.C.0144	C2	1	UCSDMI	DMNS_Garneau	buccal samples from Denver Museum of Nature and Science	NA	NA	Illumina MiSeq	Illumina EMP protocol 515fbc, 806r amplification of 16S rRNA V4	GT	443912	C.0144	FWD:GTGYCAGCMGCCGCGGTAA; REV:GGACTACNVGGGTWTCTAAT	Illumina	NA	GTGTGCCAGCMGCCGCGGTAA	11917	CARMEN	DMNS	11293	UCSDMI	2/21/17	DMNS_S1_L001	DMNS_Plate_1	Sequencing by synthesis	16S rRNA	V4	NA	3076189	409172Z	1798402	DMNS_Plate_1_C.0144_C2	sample	No	years	8oz	12oz	16oz	more than 20oz	more than 20oz	more than 20oz	less than 6oz	NA	NA	12oz	more than 20oz
11293.C.0145	AGTGCAGGAGCC	GTGTGYCAGCMGCCGCGGTAA	11293.C.0508	C3	3	UCSDMI	DMNS_Garneau	buccal samples from Denver Museum of Nature and Science	NA	NA	Illumina MiSeq	Illumina EMP protocol 515fbc, 806r amplification of 16S rRNA V4	GT	443912	C.0145	FWD:GTGYCAGCMGCCGCGGTAA; REV:GGACTACNVGGGTWTCTAAT	Illumina	NA	GTGTGCCAGCMGCCGCGGTAA	11917	RIKE	DMNS	11293	UCSDMI	2/21/17	DMNS_S1_L001	DMNS_Plate_3	Sequencing by synthesis	16S rRNA	V4	NA	311318B	311426B	1798402	DMNS_Plate_3_C.0145_C3	sample	No	years	NA	NA	NA	NA	NA	NA	NA	NA	NA	NA	NA
11293.C.0146	TCAGACCAACTG	GTGTGYCAGCMGCCGCGGTAA	11293.C.0146	G1	2	UCSDMI	DMNS_Garneau	buccal samples from Denver Museum of Nature and Science	NA	NA	Illumina MiSeq	Illumina EMP protocol 515fbc, 806r amplification of 16S rRNA V4	GT	443912	C.0146	FWD:GTGYCAGCMGCCGCGGTAA; REV:GGACTACNVGGGTWTCTAAT	Illumina	NA	GTGTGCCAGCMGCCGCGGTAA	11917	CARMEN	DMNS	11293	UCSDMI	2/21/17	DMNS_S1_L001	DMNS_Plate_2	Sequencing by synthesis	16S rRNA	V4	NA	3076189	409172Z	1798402	DMNS_Plate_2_C.0146_G1	sample	No	years	8oz	16oz	8oz	more than 20oz	20oz	16oz	more than 20oz	NA	NA	more than 20oz	16oz
11293.C.0157	AGTGTTTCGGAC	GTGTGYCAGCMGCCGCGGTAA	11293.C.0507	D3	3	UCSDMI	DMNS_Garneau	buccal samples from Denver Museum of Nature and Science	NA	NA	Illumina MiSeq	Illumina EMP protocol 515fbc, 806r amplification of 16S rRNA V4	GT	443912	C.0157	FWD:GTGYCAGCMGCCGCGGTAA; REV:GGACTACNVGGGTWTCTAAT	Illumina	NA	GTGTGCCAGCMGCCGCGGTAA	11917	RIKE	DMNS	11293	UCSDMI	2/21/17	DMNS_S1_L001	DMNS_Plate_3	Sequencing by synthesis	16S rRNA	V4	NA	311318B	311426B	1798402	DMNS_Plate_3_C.0157_D3	sample	No	years	NA	NA	NA	NA	NA	NA	NA	NA	NA	NA	NA
11293.C.0158	GTGTCGAGGGCA	GTGTGYCAGCMGCCGCGGTAA	11293.C.0488	E3	3	UCSDMI	DMNS_Garneau	buccal samples from Denver Museum of Nature and Science	NA	NA	Illumina MiSeq	Illumina EMP protocol 515fbc, 806r amplification of 16S rRNA V4	GT	443912	C.0158	FWD:GTGYCAGCMGCCGCGGTAA; REV:GGACTACNVGGGTWTCTAAT	Illumina	NA	GTGTGCCAGCMGCCGCGGTAA	11917	RIKE	DMNS	11293	UCSDMI	2/21/17	DMNS_S1_L001	DMNS_Plate_3	Sequencing by synthesis	16S rRNA	V4	NA	311318B	311426B	1798402	DMNS_Plate_3_C.0158_E3	sample	No	years	NA	NA	NA	NA	NA	NA	NA	NA	NA	NA	NA
11293.C.0160	ACTAAAGCAAAC	GTGTGYCAGCMGCCGCGGTAA	11293.C.0160	F7	2	UCSDMI	DMNS_Garneau	buccal samples from Denver Museum of Nature and Science	NA	NA	Illumina MiSeq	Illumina EMP protocol 515fbc, 806r amplification of 16S rRNA V4	GT	443912	C.0160	FWD:GTGYCAGCMGCCGCGGTAA; REV:GGACTACNVGGGTWTCTAAT	Illumina	NA	GTGTGCCAGCMGCCGCGGTAA	11917	CARMEN	DMNS	11293	UCSDMI	2/21/17	DMNS_S1_L001	DMNS_Plate_2	Sequencing by synthesis	16S rRNA	V4	NA	3076189	409172Z	1798402	DMNS_Plate_2_C.0160_F7	sample	No	years	12oz	12oz	8oz	12oz	NA	more than 20oz	more than 20oz	more than 20oz	NA	less than 6oz	more than 20oz
11293.C.0161	CTTGCTCATAAT	GTGTGYCAGCMGCCGCGGTAA	11293.C.0161	G7	2	UCSDMI	DMNS_Garneau	buccal samples from Denver Museum of Nature and Science	NA	NA	Illumina MiSeq	Illumina EMP protocol 515fbc, 806r amplification of 16S rRNA V4	GT	443912	C.0161	FWD:GTGYCAGCMGCCGCGGTAA; REV:GGACTACNVGGGTWTCTAAT	Illumina	NA	GTGTGCCAGCMGCCGCGGTAA	11917	CARMEN	DMNS	11293	UCSDMI	2/21/17	DMNS_S1_L001	DMNS_Plate_2	Sequencing by synthesis	16S rRNA	V4	NA	3076189	409172Z	1798402	DMNS_Plate_2_C.0161_G7	sample	No	years	NA	NA	NA	NA	NA	NA	NA	NA	NA	NA	NA
11293.C.0162	ACCTTACACCTT	GTGTGYCAGCMGCCGCGGTAA	11293.C.0162	D2	1	UCSDMI	DMNS_Garneau	buccal samples from Denver Museum of Nature and Science	NA	NA	Illumina MiSeq	Illumina EMP protocol 515fbc, 806r amplification of 16S rRNA V4	GT	443912	C.0162	FWD:GTGYCAGCMGCCGCGGTAA; REV:GGACTACNVGGGTWTCTAAT	Illumina	NA	GTGTGCCAGCMGCCGCGGTAA	11917	CARMEN	DMNS	11293	UCSDMI	2/21/17	DMNS_S1_L001	DMNS_Plate_1	Sequencing by synthesis	16S rRNA	V4	NA	3076189	409172Z	1798402	DMNS_Plate_1_C.0162_D2	sample	No	years	NA	NA	NA	NA	NA	NA	NA	NA	NA	NA	NA
11293.C.0163	GTAGTAGACCAT	GTGTGYCAGCMGCCGCGGTAA	11293.C.0163	E2	1	UCSDMI	DMNS_Garneau	buccal samples from Denver Museum of Nature and Science	NA	NA	Illumina MiSeq	Illumina EMP protocol 515fbc, 806r amplification of 16S rRNA V4	GT	443912	C.0163	FWD:GTGYCAGCMGCCGCGGTAA; REV:GGACTACNVGGGTWTCTAAT	Illumina	NA	GTGTGCCAGCMGCCGCGGTAA	11917	CARMEN	DMNS	11293	UCSDMI	2/21/17	DMNS_S1_L001	DMNS_Plate_1	Sequencing by synthesis	16S rRNA	V4	NA	3076189	409172Z	1798402	DMNS_Plate_1_C.0163_E2	sample	No	years	8oz	NA	8oz	NA	NA	NA	NA	NA	NA	NA	NA
11293.C.0165	AGTTCTCATTAA	GTGTGYCAGCMGCCGCGGTAA	11293.C.0483	F3	3	UCSDMI	DMNS_Garneau	buccal samples from Denver Museum of Nature and Science	NA	NA	Illumina MiSeq	Illumina EMP protocol 515fbc, 806r amplification of 16S rRNA V4	GT	443912	C.0165	FWD:GTGYCAGCMGCCGCGGTAA; REV:GGACTACNVGGGTWTCTAAT	Illumina	NA	GTGTGCCAGCMGCCGCGGTAA	11917	RIKE	DMNS	11293	UCSDMI	2/21/17	DMNS_S1_L001	DMNS_Plate_3	Sequencing by synthesis	16S rRNA	V4	NA	311318B	311426B	1798402	DMNS_Plate_3_C.0165_F3	sample	No	years	NA	NA	NA	NA	NA	NA	NA	NA	NA	NA	NA
11293.C.0166	CCGGACAAGAAG	GTGTGYCAGCMGCCGCGGTAA	11293.C.0166	F2	1	UCSDMI	DMNS_Garneau	buccal samples from Denver Museum of Nature and Science	NA	NA	Illumina MiSeq	Illumina EMP protocol 515fbc, 806r amplification of 16S rRNA V4	GT	443912	C.0166	FWD:GTGYCAGCMGCCGCGGTAA; REV:GGACTACNVGGGTWTCTAAT	Illumina	NA	GTGTGCCAGCMGCCGCGGTAA	11917	CARMEN	DMNS	11293	UCSDMI	2/21/17	DMNS_S1_L001	DMNS_Plate_1	Sequencing by synthesis	16S rRNA	V4	NA	3076189	409172Z	1798402	DMNS_Plate_1_C.0166_F2	sample	No	years	NA	NA	NA	NA	NA	NA	NA	NA	Lemon water with ginger	NA	NA
11293.C.0168	TCATTAGCGTGG	GTGTGYCAGCMGCCGCGGTAA	11293.C.0168	H1	2	UCSDMI	DMNS_Garneau	buccal samples from Denver Museum of Nature and Science	NA	NA	Illumina MiSeq	Illumina EMP protocol 515fbc, 806r amplification of 16S rRNA V4	GT	443912	C.0168	FWD:GTGYCAGCMGCCGCGGTAA; REV:GGACTACNVGGGTWTCTAAT	Illumina	NA	GTGTGCCAGCMGCCGCGGTAA	11917	CARMEN	DMNS	11293	UCSDMI	2/21/17	DMNS_S1_L001	DMNS_Plate_2	Sequencing by synthesis	16S rRNA	V4	NA	3076189	409172Z	1798402	DMNS_Plate_2_C.0168_H1	sample	No	years	8oz	8oz	8oz	more than 20oz	more than 20oz	8oz	more than 20oz	more than 20oz	NA	NA	8oz
11293.C.0170	AGACTTCTCAGG	GTGTGYCAGCMGCCGCGGTAA	11293.C.0480	G3	3	UCSDMI	DMNS_Garneau	buccal samples from Denver Museum of Nature and Science	NA	NA	Illumina MiSeq	Illumina EMP protocol 515fbc, 806r amplification of 16S rRNA V4	GT	443912	C.0170	FWD:GTGYCAGCMGCCGCGGTAA; REV:GGACTACNVGGGTWTCTAAT	Illumina	NA	GTGTGCCAGCMGCCGCGGTAA	11917	RIKE	DMNS	11293	UCSDMI	2/21/17	DMNS_S1_L001	DMNS_Plate_3	Sequencing by synthesis	16S rRNA	V4	NA	311318B	311426B	1798402	DMNS_Plate_3_C.0170_G3	sample	No	years	NA	NA	NA	NA	NA	NA	NA	NA	NA	NA	NA
11293.C.0171	GTTCTAAGGTGA	GTGTGYCAGCMGCCGCGGTAA	11293.C.0171	H9	2	UCSDMI	DMNS_Garneau	buccal samples from Denver Museum of Nature and Science	NA	NA	Illumina MiSeq	Illumina EMP protocol 515fbc, 806r amplification of 16S rRNA V4	GT	443912	C.0171	FWD:GTGYCAGCMGCCGCGGTAA; REV:GGACTACNVGGGTWTCTAAT	Illumina	NA	GTGTGCCAGCMGCCGCGGTAA	11917	CARMEN	DMNS	11293	UCSDMI	2/21/17	DMNS_S1_L001	DMNS_Plate_2	Sequencing by synthesis	16S rRNA	V4	NA	3076189	409172Z	1798402	DMNS_Plate_2_C.0171_H9	sample	No	years	NA	less than 6oz	NA	12oz	NA	NA	NA	NA	NA	NA	NA
11293.C.0172	GCGCGGCGTTGC	GTGTGYCAGCMGCCGCGGTAA	11293.C.0473	H3	3	UCSDMI	DMNS_Garneau	buccal samples from Denver Museum of Nature and Science	NA	NA	Illumina MiSeq	Illumina EMP protocol 515fbc, 806r amplification of 16S rRNA V4	GT	443912	C.0172	FWD:GTGYCAGCMGCCGCGGTAA; REV:GGACTACNVGGGTWTCTAAT	Illumina	NA	GTGTGCCAGCMGCCGCGGTAA	11917	RIKE	DMNS	11293	UCSDMI	2/21/17	DMNS_S1_L001	DMNS_Plate_3	Sequencing by synthesis	16S rRNA	V4	NA	311318B	311426B	1798402	DMNS_Plate_3_C.0172_H3	sample	No	years	NA	NA	NA	NA	NA	NA	NA	NA	NA	NA	NA
11293.C.0174	ATAATTGCCGAG	GTGTGYCAGCMGCCGCGGTAA	11293.C.0436	A4	3	UCSDMI	DMNS_Garneau	buccal samples from Denver Museum of Nature and Science	NA	NA	Illumina MiSeq	Illumina EMP protocol 515fbc, 806r amplification of 16S rRNA V4	GT	443912	C.0174	FWD:GTGYCAGCMGCCGCGGTAA; REV:GGACTACNVGGGTWTCTAAT	Illumina	NA	GTGTGCCAGCMGCCGCGGTAA	11917	RIKE	DMNS	11293	UCSDMI	2/21/17	DMNS_S1_L001	DMNS_Plate_3	Sequencing by synthesis	16S rRNA	V4	NA	311318B	311426B	1798402	DMNS_Plate_3_C.0174_A4	sample	No	years	NA	NA	NA	NA	NA	NA	NA	NA	NA	NA	NA
11293.C.0178	TAAATATACCCT	GTGTGYCAGCMGCCGCGGTAA	11293.C.0178	G2	1	UCSDMI	DMNS_Garneau	buccal samples from Denver Museum of Nature and Science	NA	NA	Illumina MiSeq	Illumina EMP protocol 515fbc, 806r amplification of 16S rRNA V4	GT	443912	C.0178	FWD:GTGYCAGCMGCCGCGGTAA; REV:GGACTACNVGGGTWTCTAAT	Illumina	NA	GTGTGCCAGCMGCCGCGGTAA	11917	CARMEN	DMNS	11293	UCSDMI	2/21/17	DMNS_S1_L001	DMNS_Plate_1	Sequencing by synthesis	16S rRNA	V4	NA	3076189	409172Z	1798402	DMNS_Plate_1_C.0178_G2	sample	No	years	more than 20oz	12oz	NA	more than 20oz	NA	less than 6oz	less than 6oz	NA	NA	more than 20oz	more than 20oz
11293.C.0182	TAAGGTCGATAA	GTGTGYCAGCMGCCGCGGTAA	11293.C.0435	B4	3	UCSDMI	DMNS_Garneau	buccal samples from Denver Museum of Nature and Science	NA	NA	Illumina MiSeq	Illumina EMP protocol 515fbc, 806r amplification of 16S rRNA V4	GT	443912	C.0182	FWD:GTGYCAGCMGCCGCGGTAA; REV:GGACTACNVGGGTWTCTAAT	Illumina	NA	GTGTGCCAGCMGCCGCGGTAA	11917	RIKE	DMNS	11293	UCSDMI	2/21/17	DMNS_S1_L001	DMNS_Plate_3	Sequencing by synthesis	16S rRNA	V4	NA	311318B	311426B	1798402	DMNS_Plate_3_C.0182_B4	sample	No	years	NA	NA	NA	NA	NA	NA	NA	NA	NA	NA	NA
11293.C.0183	CTCTGAGGTAAC	GTGTGYCAGCMGCCGCGGTAA	11293.C.0183	A10	2	UCSDMI	DMNS_Garneau	buccal samples from Denver Museum of Nature and Science	NA	NA	Illumina MiSeq	Illumina EMP protocol 515fbc, 806r amplification of 16S rRNA V4	GT	443912	C.0183	FWD:GTGYCAGCMGCCGCGGTAA; REV:GGACTACNVGGGTWTCTAAT	Illumina	NA	GTGTGCCAGCMGCCGCGGTAA	11917	CARMEN	DMNS	11293	UCSDMI	2/21/17	DMNS_S1_L001	DMNS_Plate_2	Sequencing by synthesis	16S rRNA	V4	NA	3076189	409172Z	1798402	DMNS_Plate_2_C.0183_A10	sample	No	years	more than 20oz	16oz	more than 20oz	more than 20oz	more than 20oz	more than 20oz	more than 20oz	NA	NA	more than 20oz	more than 20oz
11293.C.0184	TCGAGCCGATCT	GTGTGYCAGCMGCCGCGGTAA	11293.C.0431	C4	3	UCSDMI	DMNS_Garneau	buccal samples from Denver Museum of Nature and Science	NA	NA	Illumina MiSeq	Illumina EMP protocol 515fbc, 806r amplification of 16S rRNA V4	GT	443912	C.0184	FWD:GTGYCAGCMGCCGCGGTAA; REV:GGACTACNVGGGTWTCTAAT	Illumina	NA	GTGTGCCAGCMGCCGCGGTAA	11917	RIKE	DMNS	11293	UCSDMI	2/21/17	DMNS_S1_L001	DMNS_Plate_3	Sequencing by synthesis	16S rRNA	V4	NA	311318B	311426B	1798402	DMNS_Plate_3_C.0184_C4	sample	No	years	NA	NA	NA	NA	NA	NA	NA	NA	NA	NA	NA
11293.C.0185	TCCGGCGGGCAA	GTGTGYCAGCMGCCGCGGTAA	11293.C.0185	B10	2	UCSDMI	DMNS_Garneau	buccal samples from Denver Museum of Nature and Science	NA	NA	Illumina MiSeq	Illumina EMP protocol 515fbc, 806r amplification of 16S rRNA V4	GT	443912	C.0185	FWD:GTGYCAGCMGCCGCGGTAA; REV:GGACTACNVGGGTWTCTAAT	Illumina	NA	GTGTGCCAGCMGCCGCGGTAA	11917	CARMEN	DMNS	11293	UCSDMI	2/21/17	DMNS_S1_L001	DMNS_Plate_2	Sequencing by synthesis	16S rRNA	V4	NA	3076189	409172Z	1798402	DMNS_Plate_2_C.0185_B10	sample	No	years	NA	NA	8oz	NA	NA	NA	NA	NA	NA	8oz	NA
11293.C.0186	GGACCTGGATGG	GTGTGYCAGCMGCCGCGGTAA	11293.C.0186	H9	4	UCSDMI	DMNS_Garneau	buccal samples from Denver Museum of Nature and Science	NA	NA	Illumina MiSeq	Illumina EMP protocol 515fbc, 806r amplification of 16S rRNA V4	GT	443912	C.0186	FWD:GTGYCAGCMGCCGCGGTAA; REV:GGACTACNVGGGTWTCTAAT	Illumina	NA	GTGTGCCAGCMGCCGCGGTAA	11917	RIKE	DMNS	11293	UCSDMI	2/21/17	DMNS_S1_L001	DMNS_Plate_4	Sequencing by synthesis	16S rRNA	V4	NA	311318B	311426B	1798402	DMNS_Plate_4_C.0186_H9	sample	No	years	NA	NA	NA	NA	NA	NA	NA	NA	NA	NA	NA
11293.C.0187	TGCTACAGACGT	GTGTGYCAGCMGCCGCGGTAA	11293.C.0187	A10	4	UCSDMI	DMNS_Garneau	buccal samples from Denver Museum of Nature and Science	NA	NA	Illumina MiSeq	Illumina EMP protocol 515fbc, 806r amplification of 16S rRNA V4	GT	443912	C.0187	FWD:GTGYCAGCMGCCGCGGTAA; REV:GGACTACNVGGGTWTCTAAT	Illumina	NA	GTGTGCCAGCMGCCGCGGTAA	11917	RIKE	DMNS	11293	UCSDMI	2/21/17	DMNS_S1_L001	DMNS_Plate_4	Sequencing by synthesis	16S rRNA	V4	NA	311318B	311426B	1798402	DMNS_Plate_4_C.0187_A10	sample	No	years	NA	NA	NA	NA	NA	NA	NA	NA	NA	NA	NA
11293.C.0189	CTTGGAGGCTTA	GTGTGYCAGCMGCCGCGGTAA	11293.C.0189	A2	2	UCSDMI	DMNS_Garneau	buccal samples from Denver Museum of Nature and Science	NA	NA	Illumina MiSeq	Illumina EMP protocol 515fbc, 806r amplification of 16S rRNA V4	GT	443912	C.0189	FWD:GTGYCAGCMGCCGCGGTAA; REV:GGACTACNVGGGTWTCTAAT	Illumina	NA	GTGTGCCAGCMGCCGCGGTAA	11917	CARMEN	DMNS	11293	UCSDMI	2/21/17	DMNS_S1_L001	DMNS_Plate_2	Sequencing by synthesis	16S rRNA	V4	NA	3076189	409172Z	1798402	DMNS_Plate_2_C.0189_A2	sample	No	years	8oz	12oz	more than 20oz	more than 20oz	more than 20oz	more than 20oz	less than 6oz	NA	NA	more than 20oz	more than 20oz
11293.C.0192	TATGTTGACGGC	GTGTGYCAGCMGCCGCGGTAA	11293.C.0429	D4	3	UCSDMI	DMNS_Garneau	buccal samples from Denver Museum of Nature and Science	NA	NA	Illumina MiSeq	Illumina EMP protocol 515fbc, 806r amplification of 16S rRNA V4	GT	443912	C.0192	FWD:GTGYCAGCMGCCGCGGTAA; REV:GGACTACNVGGGTWTCTAAT	Illumina	NA	GTGTGCCAGCMGCCGCGGTAA	11917	RIKE	DMNS	11293	UCSDMI	2/21/17	DMNS_S1_L001	DMNS_Plate_3	Sequencing by synthesis	16S rRNA	V4	NA	311318B	311426B	1798402	DMNS_Plate_3_C.0192_D4	sample	No	years	NA	NA	NA	NA	NA	NA	NA	NA	NA	NA	NA
11293.C.0193	ACATGATATTCT	GTGTGYCAGCMGCCGCGGTAA	11293.C.0193	C10	2	UCSDMI	DMNS_Garneau	buccal samples from Denver Museum of Nature and Science	NA	NA	Illumina MiSeq	Illumina EMP protocol 515fbc, 806r amplification of 16S rRNA V4	GT	443912	C.0193	FWD:GTGYCAGCMGCCGCGGTAA; REV:GGACTACNVGGGTWTCTAAT	Illumina	NA	GTGTGCCAGCMGCCGCGGTAA	11917	CARMEN	DMNS	11293	UCSDMI	2/21/17	DMNS_S1_L001	DMNS_Plate_2	Sequencing by synthesis	16S rRNA	V4	NA	3076189	409172Z	1798402	DMNS_Plate_2_C.0193_C10	sample	No	years	NA	8oz	8oz	NA	NA	NA	NA	NA	NA	NA	8oz
11293.C.0194	CACCATCTCCGG	GTGTGYCAGCMGCCGCGGTAA	11293.C.0426	E4	3	UCSDMI	DMNS_Garneau	buccal samples from Denver Museum of Nature and Science	NA	NA	Illumina MiSeq	Illumina EMP protocol 515fbc, 806r amplification of 16S rRNA V4	GT	443912	C.0194	FWD:GTGYCAGCMGCCGCGGTAA; REV:GGACTACNVGGGTWTCTAAT	Illumina	NA	GTGTGCCAGCMGCCGCGGTAA	11917	RIKE	DMNS	11293	UCSDMI	2/21/17	DMNS_S1_L001	DMNS_Plate_3	Sequencing by synthesis	16S rRNA	V4	NA	311318B	311426B	1798402	DMNS_Plate_3_C.0194_E4	sample	No	years	NA	NA	NA	NA	NA	NA	NA	NA	NA	NA	NA
11293.C.0203	TAAGGCATCGCT	GTGTGYCAGCMGCCGCGGTAA	11293.C.0203	D10	2	UCSDMI	DMNS_Garneau	buccal samples from Denver Museum of Nature and Science	NA	NA	Illumina MiSeq	Illumina EMP protocol 515fbc, 806r amplification of 16S rRNA V4	GT	443912	C.0203	FWD:GTGYCAGCMGCCGCGGTAA; REV:GGACTACNVGGGTWTCTAAT	Illumina	NA	GTGTGCCAGCMGCCGCGGTAA	11917	CARMEN	DMNS	11293	UCSDMI	2/21/17	DMNS_S1_L001	DMNS_Plate_2	Sequencing by synthesis	16S rRNA	V4	NA	3076189	409172Z	1798402	DMNS_Plate_2_C.0203_D10	sample	No	years	NA	NA	NA	NA	NA	NA	NA	NA	NA	20oz	NA
11293.C.0204	CCACAACGATCA	GTGTGYCAGCMGCCGCGGTAA	11293.C.0425	F4	3	UCSDMI	DMNS_Garneau	buccal samples from Denver Museum of Nature and Science	NA	NA	Illumina MiSeq	Illumina EMP protocol 515fbc, 806r amplification of 16S rRNA V4	GT	443912	C.0204	FWD:GTGYCAGCMGCCGCGGTAA; REV:GGACTACNVGGGTWTCTAAT	Illumina	NA	GTGTGCCAGCMGCCGCGGTAA	11917	RIKE	DMNS	11293	UCSDMI	2/21/17	DMNS_S1_L001	DMNS_Plate_3	Sequencing by synthesis	16S rRNA	V4	NA	311318B	311426B	1798402	DMNS_Plate_3_C.0204_F4	sample	No	years	NA	NA	NA	NA	NA	NA	NA	NA	NA	NA	NA
11293.C.0205	TTGCCGCTCTGG	GTGTGYCAGCMGCCGCGGTAA	11293.C.0419	G4	3	UCSDMI	DMNS_Garneau	buccal samples from Denver Museum of Nature and Science	NA	NA	Illumina MiSeq	Illumina EMP protocol 515fbc, 806r amplification of 16S rRNA V4	GT	443912	C.0205	FWD:GTGYCAGCMGCCGCGGTAA; REV:GGACTACNVGGGTWTCTAAT	Illumina	NA	GTGTGCCAGCMGCCGCGGTAA	11917	RIKE	DMNS	11293	UCSDMI	2/21/17	DMNS_S1_L001	DMNS_Plate_3	Sequencing by synthesis	16S rRNA	V4	NA	311318B	311426B	1798402	DMNS_Plate_3_C.0205_G4	sample	No	years	NA	NA	NA	NA	NA	NA	NA	NA	NA	NA	NA
11293.C.0206	ACTCCCGTGTGA	GTGTGYCAGCMGCCGCGGTAA	11293.C.0206	H2	1	UCSDMI	DMNS_Garneau	buccal samples from Denver Museum of Nature and Science	NA	NA	Illumina MiSeq	Illumina EMP protocol 515fbc, 806r amplification of 16S rRNA V4	GT	443912	C.0206	FWD:GTGYCAGCMGCCGCGGTAA; REV:GGACTACNVGGGTWTCTAAT	Illumina	NA	GTGTGCCAGCMGCCGCGGTAA	11917	CARMEN	DMNS	11293	UCSDMI	2/21/17	DMNS_S1_L001	DMNS_Plate_1	Sequencing by synthesis	16S rRNA	V4	NA	3076189	409172Z	1798402	DMNS_Plate_1_C.0206_H2	sample	No	years	NA	NA	8oz	NA	NA	less than 6oz	NA	NA	NA	NA	more than 20oz
11293.C.0208	CCAGGACAGGAA	GTGTGYCAGCMGCCGCGGTAA	11293.C.0406	H4	3	UCSDMI	DMNS_Garneau	buccal samples from Denver Museum of Nature and Science	NA	NA	Illumina MiSeq	Illumina EMP protocol 515fbc, 806r amplification of 16S rRNA V4	GT	443912	C.0208	FWD:GTGYCAGCMGCCGCGGTAA; REV:GGACTACNVGGGTWTCTAAT	Illumina	NA	GTGTGCCAGCMGCCGCGGTAA	11917	RIKE	DMNS	11293	UCSDMI	2/21/17	DMNS_S1_L001	DMNS_Plate_3	Sequencing by synthesis	16S rRNA	V4	NA	311318B	311426B	1798402	DMNS_Plate_3_C.0208_H4	sample	No	years	NA	NA	NA	NA	NA	NA	NA	NA	NA	NA	NA
11293.C.0215	AGCCCTGCTACA	GTGTGYCAGCMGCCGCGGTAA	11293.C.0215	A3	1	UCSDMI	DMNS_Garneau	buccal samples from Denver Museum of Nature and Science	NA	NA	Illumina MiSeq	Illumina EMP protocol 515fbc, 806r amplification of 16S rRNA V4	GT	443912	C.0215	FWD:GTGYCAGCMGCCGCGGTAA; REV:GGACTACNVGGGTWTCTAAT	Illumina	NA	GTGTGCCAGCMGCCGCGGTAA	11917	CARMEN	DMNS	11293	UCSDMI	2/21/17	DMNS_S1_L001	DMNS_Plate_1	Sequencing by synthesis	16S rRNA	V4	NA	3076189	409172Z	1798402	DMNS_Plate_1_C.0215_A3	sample	No	years	more than 20oz	more than 20oz	less than 6oz	more than 20oz	more than 20oz	8oz	less than 6oz	NA	NA	more than 20oz	more than 20oz
11293.C.0216	ACTCGCTCGCTG	GTGTGYCAGCMGCCGCGGTAA	11293.C.0216	B3	1	UCSDMI	DMNS_Garneau	buccal samples from Denver Museum of Nature and Science	NA	NA	Illumina MiSeq	Illumina EMP protocol 515fbc, 806r amplification of 16S rRNA V4	GT	443912	C.0216	FWD:GTGYCAGCMGCCGCGGTAA; REV:GGACTACNVGGGTWTCTAAT	Illumina	NA	GTGTGCCAGCMGCCGCGGTAA	11917	CARMEN	DMNS	11293	UCSDMI	2/21/17	DMNS_S1_L001	DMNS_Plate_1	Sequencing by synthesis	16S rRNA	V4	NA	3076189	409172Z	1798402	DMNS_Plate_1_C.0216_B3	sample	No	years	less than 6oz	12oz	8oz	more than 20oz	more than 20oz	less than 6oz	less than 6oz	NA	NA	more than 20oz	more than 20oz
11293.C.0218	TATAGGCTCCGC	GTGTGYCAGCMGCCGCGGTAA	11293.C.0405	A5	3	UCSDMI	DMNS_Garneau	buccal samples from Denver Museum of Nature and Science	NA	NA	Illumina MiSeq	Illumina EMP protocol 515fbc, 806r amplification of 16S rRNA V4	GT	443912	C.0218	FWD:GTGYCAGCMGCCGCGGTAA; REV:GGACTACNVGGGTWTCTAAT	Illumina	NA	GTGTGCCAGCMGCCGCGGTAA	11917	RIKE	DMNS	11293	UCSDMI	2/21/17	DMNS_S1_L001	DMNS_Plate_3	Sequencing by synthesis	16S rRNA	V4	NA	311318B	311426B	1798402	DMNS_Plate_3_C.0218_A5	sample	No	years	NA	NA	NA	NA	NA	NA	NA	NA	NA	NA	NA
11293.C.0222	CTGTCTATACTA	GTGTGYCAGCMGCCGCGGTAA	11293.C.0222	C3	1	UCSDMI	DMNS_Garneau	buccal samples from Denver Museum of Nature and Science	NA	NA	Illumina MiSeq	Illumina EMP protocol 515fbc, 806r amplification of 16S rRNA V4	GT	443912	C.0222	FWD:GTGYCAGCMGCCGCGGTAA; REV:GGACTACNVGGGTWTCTAAT	Illumina	NA	GTGTGCCAGCMGCCGCGGTAA	11917	CARMEN	DMNS	11293	UCSDMI	2/21/17	DMNS_S1_L001	DMNS_Plate_1	Sequencing by synthesis	16S rRNA	V4	NA	3076189	409172Z	1798402	DMNS_Plate_1_C.0222_C3	sample	No	years	8oz	12oz	8oz	NA	NA	NA	NA	NA	NA	8oz	NA
11293.C.0229	TAATCTCGCCGG	GTGTGYCAGCMGCCGCGGTAA	11293.C.0229	D3	1	UCSDMI	DMNS_Garneau	buccal samples from Denver Museum of Nature and Science	NA	NA	Illumina MiSeq	Illumina EMP protocol 515fbc, 806r amplification of 16S rRNA V4	GT	443912	C.0229	FWD:GTGYCAGCMGCCGCGGTAA; REV:GGACTACNVGGGTWTCTAAT	Illumina	NA	GTGTGCCAGCMGCCGCGGTAA	11917	CARMEN	DMNS	11293	UCSDMI	2/21/17	DMNS_S1_L001	DMNS_Plate_1	Sequencing by synthesis	16S rRNA	V4	NA	3076189	409172Z	1798402	DMNS_Plate_1_C.0229_D3	sample	No	years	NA	12oz	NA	NA	16oz	NA	NA	NA	NA	NA	8oz
11293.C.0232	TCTTATAACGCT	GTGTGYCAGCMGCCGCGGTAA	11293.C.0404	B5	3	UCSDMI	DMNS_Garneau	buccal samples from Denver Museum of Nature and Science	NA	NA	Illumina MiSeq	Illumina EMP protocol 515fbc, 806r amplification of 16S rRNA V4	GT	443912	C.0232	FWD:GTGYCAGCMGCCGCGGTAA; REV:GGACTACNVGGGTWTCTAAT	Illumina	NA	GTGTGCCAGCMGCCGCGGTAA	11917	RIKE	DMNS	11293	UCSDMI	2/21/17	DMNS_S1_L001	DMNS_Plate_3	Sequencing by synthesis	16S rRNA	V4	NA	311318B	311426B	1798402	DMNS_Plate_3_C.0232_B5	sample	No	years	NA	NA	NA	NA	NA	NA	NA	NA	NA	NA	NA
11293.C.0233	AGTAAAGATCGT	GTGTGYCAGCMGCCGCGGTAA	11293.C.0233	E3	1	UCSDMI	DMNS_Garneau	buccal samples from Denver Museum of Nature and Science	NA	NA	Illumina MiSeq	Illumina EMP protocol 515fbc, 806r amplification of 16S rRNA V4	GT	443912	C.0233	FWD:GTGYCAGCMGCCGCGGTAA; REV:GGACTACNVGGGTWTCTAAT	Illumina	NA	GTGTGCCAGCMGCCGCGGTAA	11917	CARMEN	DMNS	11293	UCSDMI	2/21/17	DMNS_S1_L001	DMNS_Plate_1	Sequencing by synthesis	16S rRNA	V4	NA	3076189	409172Z	1798402	DMNS_Plate_1_C.0233_E3	sample	No	years	more than 20oz	12oz	more than 20oz	more than 20oz	more than 20oz	more than 20oz	more than 20oz	NA	NA	8oz	more than 20oz
11293.C.0236	TTGCTGGACGCT	GTGTGYCAGCMGCCGCGGTAA	11293.C.0236	F3	1	UCSDMI	DMNS_Garneau	buccal samples from Denver Museum of Nature and Science	NA	NA	Illumina MiSeq	Illumina EMP protocol 515fbc, 806r amplification of 16S rRNA V4	GT	443912	C.0236	FWD:GTGYCAGCMGCCGCGGTAA; REV:GGACTACNVGGGTWTCTAAT	Illumina	NA	GTGTGCCAGCMGCCGCGGTAA	11917	CARMEN	DMNS	11293	UCSDMI	2/21/17	DMNS_S1_L001	DMNS_Plate_1	Sequencing by synthesis	16S rRNA	V4	NA	3076189	409172Z	1798402	DMNS_Plate_1_C.0236_F3	sample	No	years	more than 20oz	more than 20oz	more than 20oz	20oz	more than 20oz	8oz	more than 20oz	NA	NA	more than 20oz	more than 20oz
11293.C.0240	TTGCGGACCCTA	GTGTGYCAGCMGCCGCGGTAA	11293.C.0240	G3	1	UCSDMI	DMNS_Garneau	buccal samples from Denver Museum of Nature and Science	NA	NA	Illumina MiSeq	Illumina EMP protocol 515fbc, 806r amplification of 16S rRNA V4	GT	443912	C.0240	FWD:GTGYCAGCMGCCGCGGTAA; REV:GGACTACNVGGGTWTCTAAT	Illumina	NA	GTGTGCCAGCMGCCGCGGTAA	11917	CARMEN	DMNS	11293	UCSDMI	2/21/17	DMNS_S1_L001	DMNS_Plate_1	Sequencing by synthesis	16S rRNA	V4	NA	3076189	409172Z	1798402	DMNS_Plate_1_C.0240_G3	sample	No	years	more than 20oz	more than 20oz	more than 20oz	16oz	more than 20oz	8oz	more than 20oz	more than 20oz	NA	more than 20oz	more than 20oz
11293.C.0241	ATAGTCCTTTAA	GTGTGYCAGCMGCCGCGGTAA	11293.C.0400	C5	3	UCSDMI	DMNS_Garneau	buccal samples from Denver Museum of Nature and Science	NA	NA	Illumina MiSeq	Illumina EMP protocol 515fbc, 806r amplification of 16S rRNA V4	GT	443912	C.0241	FWD:GTGYCAGCMGCCGCGGTAA; REV:GGACTACNVGGGTWTCTAAT	Illumina	NA	GTGTGCCAGCMGCCGCGGTAA	11917	RIKE	DMNS	11293	UCSDMI	2/21/17	DMNS_S1_L001	DMNS_Plate_3	Sequencing by synthesis	16S rRNA	V4	NA	311318B	311426B	1798402	DMNS_Plate_3_C.0241_C5	sample	No	years	NA	NA	NA	NA	NA	NA	NA	NA	NA	NA	NA
11293.C.0243	GGTAGTTCATAG	GTGTGYCAGCMGCCGCGGTAA	11293.C.0243	H7	2	UCSDMI	DMNS_Garneau	buccal samples from Denver Museum of Nature and Science	NA	NA	Illumina MiSeq	Illumina EMP protocol 515fbc, 806r amplification of 16S rRNA V4	GT	443912	C.0243	FWD:GTGYCAGCMGCCGCGGTAA; REV:GGACTACNVGGGTWTCTAAT	Illumina	NA	GTGTGCCAGCMGCCGCGGTAA	11917	CARMEN	DMNS	11293	UCSDMI	2/21/17	DMNS_S1_L001	DMNS_Plate_2	Sequencing by synthesis	16S rRNA	V4	NA	3076189	409172Z	1798402	DMNS_Plate_2_C.0243_H7	sample	No	years	NA	NA	NA	8oz	NA	NA	NA	NA	NA	NA	NA
11293.C.0244	GTGAATGTTCGA	GTGTGYCAGCMGCCGCGGTAA	11293.C.0399	D5	3	UCSDMI	DMNS_Garneau	buccal samples from Denver Museum of Nature and Science	NA	NA	Illumina MiSeq	Illumina EMP protocol 515fbc, 806r amplification of 16S rRNA V4	GT	443912	C.0244	FWD:GTGYCAGCMGCCGCGGTAA; REV:GGACTACNVGGGTWTCTAAT	Illumina	NA	GTGTGCCAGCMGCCGCGGTAA	11917	RIKE	DMNS	11293	UCSDMI	2/21/17	DMNS_S1_L001	DMNS_Plate_3	Sequencing by synthesis	16S rRNA	V4	NA	311318B	311426B	1798402	DMNS_Plate_3_C.0244_D5	sample	Yes	years	NA	NA	NA	NA	NA	NA	NA	NA	NA	NA	NA
11293.C.0246	GAAGTAGCGAGC	GTGTGYCAGCMGCCGCGGTAA	11293.C.0397	E5	3	UCSDMI	DMNS_Garneau	buccal samples from Denver Museum of Nature and Science	NA	NA	Illumina MiSeq	Illumina EMP protocol 515fbc, 806r amplification of 16S rRNA V4	GT	443912	C.0246	FWD:GTGYCAGCMGCCGCGGTAA; REV:GGACTACNVGGGTWTCTAAT	Illumina	NA	GTGTGCCAGCMGCCGCGGTAA	11917	RIKE	DMNS	11293	UCSDMI	2/21/17	DMNS_S1_L001	DMNS_Plate_3	Sequencing by synthesis	16S rRNA	V4	NA	311318B	311426B	1798402	DMNS_Plate_3_C.0246_E5	sample	Yes	years	NA	NA	NA	NA	NA	NA	NA	NA	NA	NA	NA
11293.C.0252	GTGCCGGCCGAC	GTGTGYCAGCMGCCGCGGTAA	11293.C.0252	B2	2	UCSDMI	DMNS_Garneau	buccal samples from Denver Museum of Nature and Science	NA	NA	Illumina MiSeq	Illumina EMP protocol 515fbc, 806r amplification of 16S rRNA V4	GT	443912	C.0252	FWD:GTGYCAGCMGCCGCGGTAA; REV:GGACTACNVGGGTWTCTAAT	Illumina	NA	GTGTGCCAGCMGCCGCGGTAA	11917	CARMEN	DMNS	11293	UCSDMI	2/21/17	DMNS_S1_L001	DMNS_Plate_2	Sequencing by synthesis	16S rRNA	V4	NA	3076189	409172Z	1798402	DMNS_Plate_2_C.0252_B2	sample	No	years	12oz	12oz	more than 20oz	more than 20oz	more than 20oz	more than 20oz	less than 6oz	12oz	Seltzer	8oz	16oz
11293.C.0255	CGGTATAGCAAT	GTGTGYCAGCMGCCGCGGTAA	11293.C.0255	H3	1	UCSDMI	DMNS_Garneau	buccal samples from Denver Museum of Nature and Science	NA	NA	Illumina MiSeq	Illumina EMP protocol 515fbc, 806r amplification of 16S rRNA V4	GT	443912	C.0255	FWD:GTGYCAGCMGCCGCGGTAA; REV:GGACTACNVGGGTWTCTAAT	Illumina	NA	GTGTGCCAGCMGCCGCGGTAA	11917	CARMEN	DMNS	11293	UCSDMI	2/21/17	DMNS_S1_L001	DMNS_Plate_1	Sequencing by synthesis	16S rRNA	V4	NA	3076189	409172Z	1798402	DMNS_Plate_1_C.0255_H3	sample	No	years	more than 20oz	more than 20oz	more than 20oz	more than 20oz	more than 20oz	more than 20oz	more than 20oz	more than 20oz	NA	more than 20oz	more than 20oz
11293.C.0256	GCATATGCACTG	GTGTGYCAGCMGCCGCGGTAA	11293.C.0256	D5	2	UCSDMI	DMNS_Garneau	buccal samples from Denver Museum of Nature and Science	NA	NA	Illumina MiSeq	Illumina EMP protocol 515fbc, 806r amplification of 16S rRNA V4	GT	443912	C.0256	FWD:GTGYCAGCMGCCGCGGTAA; REV:GGACTACNVGGGTWTCTAAT	Illumina	NA	GTGTGCCAGCMGCCGCGGTAA	11917	CARMEN	DMNS	11293	UCSDMI	2/21/17	DMNS_S1_L001	DMNS_Plate_2	Sequencing by synthesis	16S rRNA	V4	NA	3076189	409172Z	1798402	DMNS_Plate_2_C.0256_D5	sample	No	years	8 oz	6 oz or less8 oz oz	8 oz	6 oz or less8 oz oz	6 oz or less8 oz oz	6 oz or less8 oz oz	6 oz or less	NA	NA	6 oz or less8 oz oz	6 oz or less8 oz oz
11293.C.0259	GTCACTCCGAAC	GTGTGYCAGCMGCCGCGGTAA	11293.C.0259	E5	2	UCSDMI	DMNS_Garneau	buccal samples from Denver Museum of Nature and Science	NA	NA	Illumina MiSeq	Illumina EMP protocol 515fbc, 806r amplification of 16S rRNA V4	GT	443912	C.0259	FWD:GTGYCAGCMGCCGCGGTAA; REV:GGACTACNVGGGTWTCTAAT	Illumina	NA	GTGTGCCAGCMGCCGCGGTAA	11917	CARMEN	DMNS	11293	UCSDMI	2/21/17	DMNS_S1_L001	DMNS_Plate_2	Sequencing by synthesis	16S rRNA	V4	NA	3076189	409172Z	1798402	DMNS_Plate_2_C.0259_E5	sample	No	years	12oz	more than 20oz	more than 20oz	20oz	more than 20oz	20oz	more than 20oz	NA	NA	more than 20oz	12oz
11293.C.0260	GCATAAACGACT	GTGTGYCAGCMGCCGCGGTAA	11293.C.0260	F5	2	UCSDMI	DMNS_Garneau	buccal samples from Denver Museum of Nature and Science	NA	NA	Illumina MiSeq	Illumina EMP protocol 515fbc, 806r amplification of 16S rRNA V4	GT	443912	C.0260	FWD:GTGYCAGCMGCCGCGGTAA; REV:GGACTACNVGGGTWTCTAAT	Illumina	NA	GTGTGCCAGCMGCCGCGGTAA	11917	CARMEN	DMNS	11293	UCSDMI	2/21/17	DMNS_S1_L001	DMNS_Plate_2	Sequencing by synthesis	16S rRNA	V4	NA	3076189	409172Z	1798402	DMNS_Plate_2_C.0260_F5	sample	No	years	12oz	12oz	more than 20oz	20oz	more than 20oz	16oz	less than 6oz	NA	NA	more than 20oz	12oz
11293.C.0263	CCTAACGGTCCA	GTGTGYCAGCMGCCGCGGTAA	11293.C.0263	A4	1	UCSDMI	DMNS_Garneau	buccal samples from Denver Museum of Nature and Science	NA	NA	Illumina MiSeq	Illumina EMP protocol 515fbc, 806r amplification of 16S rRNA V4	GT	443912	C.0263	FWD:GTGYCAGCMGCCGCGGTAA; REV:GGACTACNVGGGTWTCTAAT	Illumina	NA	GTGTGCCAGCMGCCGCGGTAA	11917	CARMEN	DMNS	11293	UCSDMI	2/21/17	DMNS_S1_L001	DMNS_Plate_1	Sequencing by synthesis	16S rRNA	V4	NA	3076189	409172Z	1798402	DMNS_Plate_1_C.0263_A4	sample	No	years	more than 20oz	NA	NA	more than 20oz	NA	12oz	NA	NA	NA	more than 20oz	more than 20oz
11293.C.0264	TGAGACCCTACA	GTGTGYCAGCMGCCGCGGTAA	11293.C.0264	E9	1	UCSDMI	DMNS_Garneau	buccal samples from Denver Museum of Nature and Science	NA	NA	Illumina MiSeq	Illumina EMP protocol 515fbc, 806r amplification of 16S rRNA V4	GT	443912	C.0264	FWD:GTGYCAGCMGCCGCGGTAA; REV:GGACTACNVGGGTWTCTAAT	Illumina	NA	GTGTGCCAGCMGCCGCGGTAA	11917	CARMEN	DMNS	11293	UCSDMI	2/21/17	DMNS_S1_L001	DMNS_Plate_1	Sequencing by synthesis	16S rRNA	V4	NA	3076189	409172Z	1798402	DMNS_Plate_1_C.0264_E9	sample	No	years	more than 20oz	NA	8oz	16oz	NA	NA	NA	NA	NA	NA	16oz
11293.C.0268	TATTGCAGCAGC	GTGTGYCAGCMGCCGCGGTAA	11293.C.0268	D12	1	UCSDMI	DMNS_Garneau	buccal samples from Denver Museum of Nature and Science	NA	NA	Illumina MiSeq	Illumina EMP protocol 515fbc, 806r amplification of 16S rRNA V4	GT	443912	C.0268	FWD:GTGYCAGCMGCCGCGGTAA; REV:GGACTACNVGGGTWTCTAAT	Illumina	NA	GTGTGCCAGCMGCCGCGGTAA	11917	CARMEN	DMNS	11293	UCSDMI	2/21/17	DMNS_S1_L001	DMNS_Plate_1	Sequencing by synthesis	16S rRNA	V4	NA	3076189	409172Z	1798402	DMNS_Plate_1_C.0268_D12	sample	Yes	years	NA	NA	NA	NA	NA	NA	NA	NA	NA	NA	NA
11293.C.0269	TTACACAAAGGC	GTGTGYCAGCMGCCGCGGTAA	11293.C.0269	F9	1	UCSDMI	DMNS_Garneau	buccal samples from Denver Museum of Nature and Science	NA	NA	Illumina MiSeq	Illumina EMP protocol 515fbc, 806r amplification of 16S rRNA V4	GT	443912	C.0269	FWD:GTGYCAGCMGCCGCGGTAA; REV:GGACTACNVGGGTWTCTAAT	Illumina	NA	GTGTGCCAGCMGCCGCGGTAA	11917	CARMEN	DMNS	11293	UCSDMI	2/21/17	DMNS_S1_L001	DMNS_Plate_1	Sequencing by synthesis	16S rRNA	V4	NA	3076189	409172Z	1798402	DMNS_Plate_1_C.0269_F9	sample	No	years	NA	NA	NA	NA	NA	NA	NA	NA	NA	NA	NA
11293.C.0270	TTCCTTAGTAGT	GTGTGYCAGCMGCCGCGGTAA	11293.C.0270	B4	1	UCSDMI	DMNS_Garneau	buccal samples from Denver Museum of Nature and Science	NA	NA	Illumina MiSeq	Illumina EMP protocol 515fbc, 806r amplification of 16S rRNA V4	GT	443912	C.0270	FWD:GTGYCAGCMGCCGCGGTAA; REV:GGACTACNVGGGTWTCTAAT	Illumina	NA	GTGTGCCAGCMGCCGCGGTAA	11917	CARMEN	DMNS	11293	UCSDMI	2/21/17	DMNS_S1_L001	DMNS_Plate_1	Sequencing by synthesis	16S rRNA	V4	NA	3076189	409172Z	1798402	DMNS_Plate_1_C.0270_B4	sample	No	years	12oz	20oz	NA	NA	16oz	NA	20oz	NA	NA	NA	NA
11293.C.0275	AACCGCATAAGT	GTGTGYCAGCMGCCGCGGTAA	11293.C.0393	F5	3	UCSDMI	DMNS_Garneau	buccal samples from Denver Museum of Nature and Science	NA	NA	Illumina MiSeq	Illumina EMP protocol 515fbc, 806r amplification of 16S rRNA V4	GT	443912	C.0275	FWD:GTGYCAGCMGCCGCGGTAA; REV:GGACTACNVGGGTWTCTAAT	Illumina	NA	GTGTGCCAGCMGCCGCGGTAA	11917	RIKE	DMNS	11293	UCSDMI	2/21/17	DMNS_S1_L001	DMNS_Plate_3	Sequencing by synthesis	16S rRNA	V4	NA	311318B	311426B	1798402	DMNS_Plate_3_C.0275_F5	sample	No	years	NA	NA	NA	NA	NA	NA	NA	NA	NA	NA	NA
11293.C.0276	AGATTCGCTCGA	GTGTGYCAGCMGCCGCGGTAA	11293.C.0386	G5	3	UCSDMI	DMNS_Garneau	buccal samples from Denver Museum of Nature and Science	NA	NA	Illumina MiSeq	Illumina EMP protocol 515fbc, 806r amplification of 16S rRNA V4	GT	443912	C.0276	FWD:GTGYCAGCMGCCGCGGTAA; REV:GGACTACNVGGGTWTCTAAT	Illumina	NA	GTGTGCCAGCMGCCGCGGTAA	11917	RIKE	DMNS	11293	UCSDMI	2/21/17	DMNS_S1_L001	DMNS_Plate_3	Sequencing by synthesis	16S rRNA	V4	NA	311318B	311426B	1798402	DMNS_Plate_3_C.0276_G5	sample	No	years	NA	NA	NA	NA	NA	NA	NA	NA	NA	NA	NA
11293.C.0277	CACACAAAGTCA	GTGTGYCAGCMGCCGCGGTAA	11293.C.0277	E10	2	UCSDMI	DMNS_Garneau	buccal samples from Denver Museum of Nature and Science	NA	NA	Illumina MiSeq	Illumina EMP protocol 515fbc, 806r amplification of 16S rRNA V4	GT	443912	C.0277	FWD:GTGYCAGCMGCCGCGGTAA; REV:GGACTACNVGGGTWTCTAAT	Illumina	NA	GTGTGCCAGCMGCCGCGGTAA	11917	CARMEN	DMNS	11293	UCSDMI	2/21/17	DMNS_S1_L001	DMNS_Plate_2	Sequencing by synthesis	16S rRNA	V4	NA	3076189	409172Z	1798402	DMNS_Plate_2_C.0277_E10	sample	No	years	less than 6oz	8oz	more than 20oz	8oz	more than 20oz	more than 20oz	less than 6oz	NA	NA	more than 20oz	more than 20oz
11293.C.0283	TGCGGCGTCAGG	GTGTGYCAGCMGCCGCGGTAA	11293.C.0283	G5	2	UCSDMI	DMNS_Garneau	buccal samples from Denver Museum of Nature and Science	NA	NA	Illumina MiSeq	Illumina EMP protocol 515fbc, 806r amplification of 16S rRNA V4	GT	443912	C.0283	FWD:GTGYCAGCMGCCGCGGTAA; REV:GGACTACNVGGGTWTCTAAT	Illumina	NA	GTGTGCCAGCMGCCGCGGTAA	11917	CARMEN	DMNS	11293	UCSDMI	2/21/17	DMNS_S1_L001	DMNS_Plate_2	Sequencing by synthesis	16S rRNA	V4	NA	3076189	409172Z	1798402	DMNS_Plate_2_C.0283_G5	sample	No	years	less than 6oz	more than 20oz	12oz	more than 20oz	8oz	8oz	8oz	more than 20oz	NA	more than 20oz	less than 6oz
11293.C.0284	AACTTTCAGGAG	GTGTGYCAGCMGCCGCGGTAA	11293.C.0385	H5	3	UCSDMI	DMNS_Garneau	buccal samples from Denver Museum of Nature and Science	NA	NA	Illumina MiSeq	Illumina EMP protocol 515fbc, 806r amplification of 16S rRNA V4	GT	443912	C.0284	FWD:GTGYCAGCMGCCGCGGTAA; REV:GGACTACNVGGGTWTCTAAT	Illumina	NA	GTGTGCCAGCMGCCGCGGTAA	11917	RIKE	DMNS	11293	UCSDMI	2/21/17	DMNS_S1_L001	DMNS_Plate_3	Sequencing by synthesis	16S rRNA	V4	NA	311318B	311426B	1798402	DMNS_Plate_3_C.0284_H5	sample	No	years	NA	NA	NA	NA	NA	NA	NA	NA	NA	NA	NA
11293.C.0287	ACACACCCTGAC	GTGTGYCAGCMGCCGCGGTAA	11293.C.0384	A6	3	UCSDMI	DMNS_Garneau	buccal samples from Denver Museum of Nature and Science	NA	NA	Illumina MiSeq	Illumina EMP protocol 515fbc, 806r amplification of 16S rRNA V4	GT	443912	C.0287	FWD:GTGYCAGCMGCCGCGGTAA; REV:GGACTACNVGGGTWTCTAAT	Illumina	NA	GTGTGCCAGCMGCCGCGGTAA	11917	RIKE	DMNS	11293	UCSDMI	2/21/17	DMNS_S1_L001	DMNS_Plate_3	Sequencing by synthesis	16S rRNA	V4	NA	311318B	311426B	1798402	DMNS_Plate_3_C.0287_A6	sample	No	years	NA	NA	NA	NA	NA	NA	NA	NA	NA	NA	NA
11293.C.0288	CGAGGCGAGTCA	GTGTGYCAGCMGCCGCGGTAA	11293.C.0288	F10	2	UCSDMI	DMNS_Garneau	buccal samples from Denver Museum of Nature and Science	NA	NA	Illumina MiSeq	Illumina EMP protocol 515fbc, 806r amplification of 16S rRNA V4	GT	443912	C.0288	FWD:GTGYCAGCMGCCGCGGTAA; REV:GGACTACNVGGGTWTCTAAT	Illumina	NA	GTGTGCCAGCMGCCGCGGTAA	11917	CARMEN	DMNS	11293	UCSDMI	2/21/17	DMNS_S1_L001	DMNS_Plate_2	Sequencing by synthesis	16S rRNA	V4	NA	3076189	409172Z	1798402	DMNS_Plate_2_C.0288_F10	sample	No	years	12oz	12oz	more than 20oz	20oz	more than 20oz	20oz	12oz	NA	NA	16oz	more than 20oz
11293.C.0290	CGAATACTGACA	GTGTGYCAGCMGCCGCGGTAA	11293.C.0375	B6	3	UCSDMI	DMNS_Garneau	buccal samples from Denver Museum of Nature and Science	NA	NA	Illumina MiSeq	Illumina EMP protocol 515fbc, 806r amplification of 16S rRNA V4	GT	443912	C.0290	FWD:GTGYCAGCMGCCGCGGTAA; REV:GGACTACNVGGGTWTCTAAT	Illumina	NA	GTGTGCCAGCMGCCGCGGTAA	11917	RIKE	DMNS	11293	UCSDMI	2/21/17	DMNS_S1_L001	DMNS_Plate_3	Sequencing by synthesis	16S rRNA	V4	NA	311318B	311426B	1798402	DMNS_Plate_3_C.0290_B6	sample	No	years	NA	NA	NA	NA	NA	NA	NA	NA	NA	NA	NA
11293.C.0291	CCGGCTTATGTG	GTGTGYCAGCMGCCGCGGTAA	11293.C.0373	C6	3	UCSDMI	DMNS_Garneau	buccal samples from Denver Museum of Nature and Science	NA	NA	Illumina MiSeq	Illumina EMP protocol 515fbc, 806r amplification of 16S rRNA V4	GT	443912	C.0291	FWD:GTGYCAGCMGCCGCGGTAA; REV:GGACTACNVGGGTWTCTAAT	Illumina	NA	GTGTGCCAGCMGCCGCGGTAA	11917	RIKE	DMNS	11293	UCSDMI	2/21/17	DMNS_S1_L001	DMNS_Plate_3	Sequencing by synthesis	16S rRNA	V4	NA	311318B	311426B	1798402	DMNS_Plate_3_C.0291_C6	sample	No	0	NA	NA	NA	NA	NA	NA	NA	NA	NA	NA	NA
11293.C.0293	TATGCCAGAGAT	GTGTGYCAGCMGCCGCGGTAA	11293.C.0293	C4	1	UCSDMI	DMNS_Garneau	buccal samples from Denver Museum of Nature and Science	NA	NA	Illumina MiSeq	Illumina EMP protocol 515fbc, 806r amplification of 16S rRNA V4	GT	443912	C.0293	FWD:GTGYCAGCMGCCGCGGTAA; REV:GGACTACNVGGGTWTCTAAT	Illumina	NA	GTGTGCCAGCMGCCGCGGTAA	11917	CARMEN	DMNS	11293	UCSDMI	2/21/17	DMNS_S1_L001	DMNS_Plate_1	Sequencing by synthesis	16S rRNA	V4	NA	3076189	409172Z	1798402	DMNS_Plate_1_C.0293_C4	sample	No	years	8oz	less than 6oz	less than 6oz	less than 6oz	less than 6oz	less than 6oz	less than 6oz	NA	NA	less than 6oz	12oz
11293.C.0302	ATCTAGTGGCAA	GTGTGYCAGCMGCCGCGGTAA	11293.C.0302	D4	1	UCSDMI	DMNS_Garneau	buccal samples from Denver Museum of Nature and Science	NA	NA	Illumina MiSeq	Illumina EMP protocol 515fbc, 806r amplification of 16S rRNA V4	GT	443912	C.0302	FWD:GTGYCAGCMGCCGCGGTAA; REV:GGACTACNVGGGTWTCTAAT	Illumina	NA	GTGTGCCAGCMGCCGCGGTAA	11917	CARMEN	DMNS	11293	UCSDMI	2/21/17	DMNS_S1_L001	DMNS_Plate_1	Sequencing by synthesis	16S rRNA	V4	NA	3076189	409172Z	1798402	DMNS_Plate_1_C.0302_D4	sample	No	years	8oz	12oz	more than 20oz	12oz	more than 20oz	8oz	less than 6oz	more than 20oz	NA	8oz	12oz
11293.C.0306	TAGTCTAAGGGT	GTGTGYCAGCMGCCGCGGTAA	11293.C.0306	G10	2	UCSDMI	DMNS_Garneau	buccal samples from Denver Museum of Nature and Science	NA	NA	Illumina MiSeq	Illumina EMP protocol 515fbc, 806r amplification of 16S rRNA V4	GT	443912	C.0306	FWD:GTGYCAGCMGCCGCGGTAA; REV:GGACTACNVGGGTWTCTAAT	Illumina	NA	GTGTGCCAGCMGCCGCGGTAA	11917	CARMEN	DMNS	11293	UCSDMI	2/21/17	DMNS_S1_L001	DMNS_Plate_2	Sequencing by synthesis	16S rRNA	V4	NA	3076189	409172Z	1798402	DMNS_Plate_2_C.0306_G10	sample	No	years	8oz	NA	NA	12oz	NA	8oz	NA	NA	NA	NA	NA
11293.C.0308	GATCCCACGTAC	GTGTGYCAGCMGCCGCGGTAA	11293.C.0308	B10	4	UCSDMI	DMNS_Garneau	buccal samples from Denver Museum of Nature and Science	NA	NA	Illumina MiSeq	Illumina EMP protocol 515fbc, 806r amplification of 16S rRNA V4	GT	443912	C.0308	FWD:GTGYCAGCMGCCGCGGTAA; REV:GGACTACNVGGGTWTCTAAT	Illumina	NA	GTGTGCCAGCMGCCGCGGTAA	11917	RIKE	DMNS	11293	UCSDMI	2/21/17	DMNS_S1_L001	DMNS_Plate_4	Sequencing by synthesis	16S rRNA	V4	NA	311318B	311426B	1798402	DMNS_Plate_4_C.0308_B10	sample	No	years	NA	NA	NA	NA	NA	NA	NA	NA	NA	NA	NA
11293.C.0309	TGGCAGCGAGCC	GTGTGYCAGCMGCCGCGGTAA	11293.C.0372	D6	3	UCSDMI	DMNS_Garneau	buccal samples from Denver Museum of Nature and Science	NA	NA	Illumina MiSeq	Illumina EMP protocol 515fbc, 806r amplification of 16S rRNA V4	GT	443912	C.0309	FWD:GTGYCAGCMGCCGCGGTAA; REV:GGACTACNVGGGTWTCTAAT	Illumina	NA	GTGTGCCAGCMGCCGCGGTAA	11917	RIKE	DMNS	11293	UCSDMI	2/21/17	DMNS_S1_L001	DMNS_Plate_3	Sequencing by synthesis	16S rRNA	V4	NA	311318B	311426B	1798402	DMNS_Plate_3_C.0309_D6	sample	No	years	NA	NA	NA	NA	NA	NA	NA	NA	NA	NA	NA
11293.C.0310	CGCTAGGATGTT	GTGTGYCAGCMGCCGCGGTAA	11293.C.0310	C10	4	UCSDMI	DMNS_Garneau	buccal samples from Denver Museum of Nature and Science	NA	NA	Illumina MiSeq	Illumina EMP protocol 515fbc, 806r amplification of 16S rRNA V4	GT	443912	C.0310	FWD:GTGYCAGCMGCCGCGGTAA; REV:GGACTACNVGGGTWTCTAAT	Illumina	NA	GTGTGCCAGCMGCCGCGGTAA	11917	RIKE	DMNS	11293	UCSDMI	2/21/17	DMNS_S1_L001	DMNS_Plate_4	Sequencing by synthesis	16S rRNA	V4	NA	311318B	311426B	1798402	DMNS_Plate_4_C.0310_C10	sample	No	years	NA	NA	NA	NA	NA	NA	NA	NA	NA	NA	NA
11293.C.0313	AGAGGGTGATCG	GTGTGYCAGCMGCCGCGGTAA	11293.C.0313	C2	2	UCSDMI	DMNS_Garneau	buccal samples from Denver Museum of Nature and Science	NA	NA	Illumina MiSeq	Illumina EMP protocol 515fbc, 806r amplification of 16S rRNA V4	GT	443912	C.0313	FWD:GTGYCAGCMGCCGCGGTAA; REV:GGACTACNVGGGTWTCTAAT	Illumina	NA	GTGTGCCAGCMGCCGCGGTAA	11917	CARMEN	DMNS	11293	UCSDMI	2/21/17	DMNS_S1_L001	DMNS_Plate_2	Sequencing by synthesis	16S rRNA	V4	NA	3076189	409172Z	1798402	DMNS_Plate_2_C.0313_C2	sample	No	years	8oz	16oz	8oz	NA	NA	NA	NA	NA	NA	NA	NA
11293.C.0318	AAGTCACACACA	GTGTGYCAGCMGCCGCGGTAA	11293.C.0371	E6	3	UCSDMI	DMNS_Garneau	buccal samples from Denver Museum of Nature and Science	NA	NA	Illumina MiSeq	Illumina EMP protocol 515fbc, 806r amplification of 16S rRNA V4	GT	443912	C.0318	FWD:GTGYCAGCMGCCGCGGTAA; REV:GGACTACNVGGGTWTCTAAT	Illumina	NA	GTGTGCCAGCMGCCGCGGTAA	11917	RIKE	DMNS	11293	UCSDMI	2/21/17	DMNS_S1_L001	DMNS_Plate_3	Sequencing by synthesis	16S rRNA	V4	NA	311318B	311426B	1798402	DMNS_Plate_3_C.0318_E6	sample	No	years	NA	NA	NA	NA	NA	NA	NA	NA	NA	NA	NA
11293.C.0319	TTAACAAGGCAA	GTGTGYCAGCMGCCGCGGTAA	11293.C.0369	F6	3	UCSDMI	DMNS_Garneau	buccal samples from Denver Museum of Nature and Science	NA	NA	Illumina MiSeq	Illumina EMP protocol 515fbc, 806r amplification of 16S rRNA V4	GT	443912	C.0319	FWD:GTGYCAGCMGCCGCGGTAA; REV:GGACTACNVGGGTWTCTAAT	Illumina	NA	GTGTGCCAGCMGCCGCGGTAA	11917	RIKE	DMNS	11293	UCSDMI	2/21/17	DMNS_S1_L001	DMNS_Plate_3	Sequencing by synthesis	16S rRNA	V4	NA	311318B	311426B	1798402	DMNS_Plate_3_C.0319_F6	sample	No	years	NA	NA	NA	NA	NA	NA	NA	NA	NA	NA	NA
11293.C.0320	ATGACTAAGATG	GTGTGYCAGCMGCCGCGGTAA	11293.C.0320	H10	2	UCSDMI	DMNS_Garneau	buccal samples from Denver Museum of Nature and Science	NA	NA	Illumina MiSeq	Illumina EMP protocol 515fbc, 806r amplification of 16S rRNA V4	GT	443912	C.0320	FWD:GTGYCAGCMGCCGCGGTAA; REV:GGACTACNVGGGTWTCTAAT	Illumina	NA	GTGTGCCAGCMGCCGCGGTAA	11917	CARMEN	DMNS	11293	UCSDMI	2/21/17	DMNS_S1_L001	DMNS_Plate_2	Sequencing by synthesis	16S rRNA	V4	NA	3076189	409172Z	1798402	DMNS_Plate_2_C.0320_H10	sample	No	years	more than 20oz	more than 20oz	8oz	more than 20oz	more than 20oz	8oz	more than 20oz	NA	NA	less than 6oz	more than 20oz
11293.C.0322	CCGAGGTATAAT	GTGTGYCAGCMGCCGCGGTAA	11293.C.0365	G6	3	UCSDMI	DMNS_Garneau	buccal samples from Denver Museum of Nature and Science	NA	NA	Illumina MiSeq	Illumina EMP protocol 515fbc, 806r amplification of 16S rRNA V4	GT	443912	C.0322	FWD:GTGYCAGCMGCCGCGGTAA; REV:GGACTACNVGGGTWTCTAAT	Illumina	NA	GTGTGCCAGCMGCCGCGGTAA	11917	RIKE	DMNS	11293	UCSDMI	2/21/17	DMNS_S1_L001	DMNS_Plate_3	Sequencing by synthesis	16S rRNA	V4	NA	311318B	311426B	1798402	DMNS_Plate_3_C.0322_G6	sample	No	years	NA	NA	NA	NA	NA	NA	NA	NA	NA	NA	NA
11293.C.0328	CTCGCCCTCGCC	GTGTGYCAGCMGCCGCGGTAA	11293.C.0328	E4	1	UCSDMI	DMNS_Garneau	buccal samples from Denver Museum of Nature and Science	NA	NA	Illumina MiSeq	Illumina EMP protocol 515fbc, 806r amplification of 16S rRNA V4	GT	443912	C.0328	FWD:GTGYCAGCMGCCGCGGTAA; REV:GGACTACNVGGGTWTCTAAT	Illumina	NA	GTGTGCCAGCMGCCGCGGTAA	11917	CARMEN	DMNS	11293	UCSDMI	2/21/17	DMNS_S1_L001	DMNS_Plate_1	Sequencing by synthesis	16S rRNA	V4	NA	3076189	409172Z	1798402	DMNS_Plate_1_C.0328_E4	sample	No	years	16oz	16oz	16oz	more than 20oz	8oz	more than 20oz	less than 6oz	NA	NA	more than 20oz	16oz
11293.C.0329	TTAAGTTAAGTT	GTGTGYCAGCMGCCGCGGTAA	11293.C.0329	H5	2	UCSDMI	DMNS_Garneau	buccal samples from Denver Museum of Nature and Science	NA	NA	Illumina MiSeq	Illumina EMP protocol 515fbc, 806r amplification of 16S rRNA V4	GT	443912	C.0329	FWD:GTGYCAGCMGCCGCGGTAA; REV:GGACTACNVGGGTWTCTAAT	Illumina	NA	GTGTGCCAGCMGCCGCGGTAA	11917	CARMEN	DMNS	11293	UCSDMI	2/21/17	DMNS_S1_L001	DMNS_Plate_2	Sequencing by synthesis	16S rRNA	V4	NA	3076189	409172Z	1798402	DMNS_Plate_2_C.0329_H5	sample	No	years	NA	16oz	8oz	NA	NA	NA	less than 6oz	NA	NA	NA	NA
11293.C.0330	AACCACTAACCG	GTGTGYCAGCMGCCGCGGTAA	11293.C.0357	H6	3	UCSDMI	DMNS_Garneau	buccal samples from Denver Museum of Nature and Science	NA	NA	Illumina MiSeq	Illumina EMP protocol 515fbc, 806r amplification of 16S rRNA V4	GT	443912	C.0330	FWD:GTGYCAGCMGCCGCGGTAA; REV:GGACTACNVGGGTWTCTAAT	Illumina	NA	GTGTGCCAGCMGCCGCGGTAA	11917	RIKE	DMNS	11293	UCSDMI	2/21/17	DMNS_S1_L001	DMNS_Plate_3	Sequencing by synthesis	16S rRNA	V4	NA	311318B	311426B	1798402	DMNS_Plate_3_C.0330_H6	sample	No	0	NA	NA	NA	NA	NA	NA	NA	NA	NA	NA	NA
11293.C.0331	CATGTCTTCCAT	GTGTGYCAGCMGCCGCGGTAA	11293.C.0331	A11	2	UCSDMI	DMNS_Garneau	buccal samples from Denver Museum of Nature and Science	NA	NA	Illumina MiSeq	Illumina EMP protocol 515fbc, 806r amplification of 16S rRNA V4	GT	443912	C.0331	FWD:GTGYCAGCMGCCGCGGTAA; REV:GGACTACNVGGGTWTCTAAT	Illumina	NA	GTGTGCCAGCMGCCGCGGTAA	11917	CARMEN	DMNS	11293	UCSDMI	2/21/17	DMNS_S1_L001	DMNS_Plate_2	Sequencing by synthesis	16S rRNA	V4	NA	3076189	409172Z	1798402	DMNS_Plate_2_C.0331_A11	sample	No	years	NA	NA	8oz	NA	NA	less than 6oz	less than 6oz	NA	NA	NA	NA
11293.C.0332	CTACTTACATCC	GTGTGYCAGCMGCCGCGGTAA	11293.C.0332	D10	4	UCSDMI	DMNS_Garneau	buccal samples from Denver Museum of Nature and Science	NA	NA	Illumina MiSeq	Illumina EMP protocol 515fbc, 806r amplification of 16S rRNA V4	GT	443912	C.0332	FWD:GTGYCAGCMGCCGCGGTAA; REV:GGACTACNVGGGTWTCTAAT	Illumina	NA	GTGTGCCAGCMGCCGCGGTAA	11917	RIKE	DMNS	11293	UCSDMI	2/21/17	DMNS_S1_L001	DMNS_Plate_4	Sequencing by synthesis	16S rRNA	V4	NA	311318B	311426B	1798402	DMNS_Plate_4_C.0332_D10	sample	No	years	NA	NA	NA	NA	NA	NA	NA	NA	NA	NA	NA
11293.C.0338	TACTAACGCGGT	GTGTGYCAGCMGCCGCGGTAA	11293.C.0338	F4	1	UCSDMI	DMNS_Garneau	buccal samples from Denver Museum of Nature and Science	NA	NA	Illumina MiSeq	Illumina EMP protocol 515fbc, 806r amplification of 16S rRNA V4	GT	443912	C.0338	FWD:GTGYCAGCMGCCGCGGTAA; REV:GGACTACNVGGGTWTCTAAT	Illumina	NA	GTGTGCCAGCMGCCGCGGTAA	11917	CARMEN	DMNS	11293	UCSDMI	2/21/17	DMNS_S1_L001	DMNS_Plate_1	Sequencing by synthesis	16S rRNA	V4	NA	3076189	409172Z	1798402	DMNS_Plate_1_C.0338_F4	sample	No	years	12oz	less than 6oz	more than 20oz	more than 20oz	less than 6oz	more than 20oz	less than 6oz	NA	NA	less than 6oz	12oz
11293.C.0341	GGATACTCGCAT	GTGTGYCAGCMGCCGCGGTAA	11293.C.0341	D2	2	UCSDMI	DMNS_Garneau	buccal samples from Denver Museum of Nature and Science	NA	NA	Illumina MiSeq	Illumina EMP protocol 515fbc, 806r amplification of 16S rRNA V4	GT	443912	C.0341	FWD:GTGYCAGCMGCCGCGGTAA; REV:GGACTACNVGGGTWTCTAAT	Illumina	NA	GTGTGCCAGCMGCCGCGGTAA	11917	CARMEN	DMNS	11293	UCSDMI	2/21/17	DMNS_S1_L001	DMNS_Plate_2	Sequencing by synthesis	16S rRNA	V4	NA	3076189	409172Z	1798402	DMNS_Plate_2_C.0341_D2	sample	No	years	12oz	12oz	NA	less than 6oz	NA	less than 6oz	NA	NA	NA	16oz	16oz
11293.C.0342	GTCGTCCAAATG	GTGTGYCAGCMGCCGCGGTAA	11293.C.0342	G4	1	UCSDMI	DMNS_Garneau	buccal samples from Denver Museum of Nature and Science	NA	NA	Illumina MiSeq	Illumina EMP protocol 515fbc, 806r amplification of 16S rRNA V4	GT	443912	C.0342	FWD:GTGYCAGCMGCCGCGGTAA; REV:GGACTACNVGGGTWTCTAAT	Illumina	NA	GTGTGCCAGCMGCCGCGGTAA	11917	CARMEN	DMNS	11293	UCSDMI	2/21/17	DMNS_S1_L001	DMNS_Plate_1	Sequencing by synthesis	16S rRNA	V4	NA	3076189	409172Z	1798402	DMNS_Plate_1_C.0342_G4	sample	No	years	more than 20oz	more than 20oz	more than 20oz	more than 20oz	more than 20oz	more than 20oz	more than 20oz	NA	NA	more than 20oz	12oz
11293.C.0344	GACTCTGCTCAG	GTGTGYCAGCMGCCGCGGTAA	11293.C.0344	H4	1	UCSDMI	DMNS_Garneau	buccal samples from Denver Museum of Nature and Science	NA	NA	Illumina MiSeq	Illumina EMP protocol 515fbc, 806r amplification of 16S rRNA V4	GT	443912	C.0344	FWD:GTGYCAGCMGCCGCGGTAA; REV:GGACTACNVGGGTWTCTAAT	Illumina	NA	GTGTGCCAGCMGCCGCGGTAA	11917	CARMEN	DMNS	11293	UCSDMI	2/21/17	DMNS_S1_L001	DMNS_Plate_1	Sequencing by synthesis	16S rRNA	V4	NA	3076189	409172Z	1798402	DMNS_Plate_1_C.0344_H4	sample	No	years	8oz	8oz	NA	8oz	NA	NA	NA	NA	NA	NA	8oz
11293.C.0357	GCCACCGCCGGA	GTGTGYCAGCMGCCGCGGTAA	11293.C.0330	A7	3	UCSDMI	DMNS_Garneau	buccal samples from Denver Museum of Nature and Science	NA	NA	Illumina MiSeq	Illumina EMP protocol 515fbc, 806r amplification of 16S rRNA V4	GT	443912	C.0357	FWD:GTGYCAGCMGCCGCGGTAA; REV:GGACTACNVGGGTWTCTAAT	Illumina	NA	GTGTGCCAGCMGCCGCGGTAA	11917	RIKE	DMNS	11293	UCSDMI	2/21/17	DMNS_S1_L001	DMNS_Plate_3	Sequencing by synthesis	16S rRNA	V4	NA	311318B	311426B	1798402	DMNS_Plate_3_C.0357_A7	sample	No	years	NA	NA	NA	NA	NA	NA	NA	NA	NA	NA	NA
11293.C.0365	ATTATGATTATG	GTGTGYCAGCMGCCGCGGTAA	11293.C.0322	B7	3	UCSDMI	DMNS_Garneau	buccal samples from Denver Museum of Nature and Science	NA	NA	Illumina MiSeq	Illumina EMP protocol 515fbc, 806r amplification of 16S rRNA V4	GT	443912	C.0365	FWD:GTGYCAGCMGCCGCGGTAA; REV:GGACTACNVGGGTWTCTAAT	Illumina	NA	GTGTGCCAGCMGCCGCGGTAA	11917	RIKE	DMNS	11293	UCSDMI	2/21/17	DMNS_S1_L001	DMNS_Plate_3	Sequencing by synthesis	16S rRNA	V4	NA	311318B	311426B	1798402	DMNS_Plate_3_C.0365_B7	sample	No	years	NA	NA	NA	NA	NA	NA	NA	NA	NA	NA	NA
11293.C.0368	CTTATTAAACGT	GTGTGYCAGCMGCCGCGGTAA	11293.C.0368	G9	1	UCSDMI	DMNS_Garneau	buccal samples from Denver Museum of Nature and Science	NA	NA	Illumina MiSeq	Illumina EMP protocol 515fbc, 806r amplification of 16S rRNA V4	GT	443912	C.0368	FWD:GTGYCAGCMGCCGCGGTAA; REV:GGACTACNVGGGTWTCTAAT	Illumina	NA	GTGTGCCAGCMGCCGCGGTAA	11917	CARMEN	DMNS	11293	UCSDMI	2/21/17	DMNS_S1_L001	DMNS_Plate_1	Sequencing by synthesis	16S rRNA	V4	NA	3076189	409172Z	1798402	DMNS_Plate_1_C.0368_G9	sample	No	years	more than 20oz	12oz	more than 20oz	more than 20oz	more than 20oz	more than 20oz	12oz	8oz	Almond and Coconut Milk	more than 20oz	less than 6oz
11293.C.0369	TCGCTACAGATG	GTGTGYCAGCMGCCGCGGTAA	11293.C.0319	C7	3	UCSDMI	DMNS_Garneau	buccal samples from Denver Museum of Nature and Science	NA	NA	Illumina MiSeq	Illumina EMP protocol 515fbc, 806r amplification of 16S rRNA V4	GT	443912	C.0369	FWD:GTGYCAGCMGCCGCGGTAA; REV:GGACTACNVGGGTWTCTAAT	Illumina	NA	GTGTGCCAGCMGCCGCGGTAA	11917	RIKE	DMNS	11293	UCSDMI	2/21/17	DMNS_S1_L001	DMNS_Plate_3	Sequencing by synthesis	16S rRNA	V4	NA	311318B	311426B	1798402	DMNS_Plate_3_C.0369_C7	sample	No	years	NA	NA	NA	NA	NA	NA	NA	NA	NA	NA	NA
11293.C.0370	CGCGCCTTAAAC	GTGTGYCAGCMGCCGCGGTAA	11293.C.0370	A5	1	UCSDMI	DMNS_Garneau	buccal samples from Denver Museum of Nature and Science	NA	NA	Illumina MiSeq	Illumina EMP protocol 515fbc, 806r amplification of 16S rRNA V4	GT	443912	C.0370	FWD:GTGYCAGCMGCCGCGGTAA; REV:GGACTACNVGGGTWTCTAAT	Illumina	NA	GTGTGCCAGCMGCCGCGGTAA	11917	CARMEN	DMNS	11293	UCSDMI	2/21/17	DMNS_S1_L001	DMNS_Plate_1	Sequencing by synthesis	16S rRNA	V4	NA	3076189	409172Z	1798402	DMNS_Plate_1_C.0370_A5	sample	No	years	NA	NA	16oz	NA	NA	NA	NA	NA	NA	8oz	NA
11293.C.0371	CGGCCAGAAGCA	GTGTGYCAGCMGCCGCGGTAA	11293.C.0318	D7	3	UCSDMI	DMNS_Garneau	buccal samples from Denver Museum of Nature and Science	NA	NA	Illumina MiSeq	Illumina EMP protocol 515fbc, 806r amplification of 16S rRNA V4	GT	443912	C.0371	FWD:GTGYCAGCMGCCGCGGTAA; REV:GGACTACNVGGGTWTCTAAT	Illumina	NA	GTGTGCCAGCMGCCGCGGTAA	11917	RIKE	DMNS	11293	UCSDMI	2/21/17	DMNS_S1_L001	DMNS_Plate_3	Sequencing by synthesis	16S rRNA	V4	NA	311318B	311426B	1798402	DMNS_Plate_3_C.0371_D7	sample	No	years	NA	NA	NA	NA	NA	NA	NA	NA	NA	NA	NA
11293.C.0372	TCCGATAATCGG	GTGTGYCAGCMGCCGCGGTAA	11293.C.0309	E7	3	UCSDMI	DMNS_Garneau	buccal samples from Denver Museum of Nature and Science	NA	NA	Illumina MiSeq	Illumina EMP protocol 515fbc, 806r amplification of 16S rRNA V4	GT	443912	C.0372	FWD:GTGYCAGCMGCCGCGGTAA; REV:GGACTACNVGGGTWTCTAAT	Illumina	NA	GTGTGCCAGCMGCCGCGGTAA	11917	RIKE	DMNS	11293	UCSDMI	2/21/17	DMNS_S1_L001	DMNS_Plate_3	Sequencing by synthesis	16S rRNA	V4	NA	311318B	311426B	1798402	DMNS_Plate_3_C.0372_E7	sample	No	years	NA	NA	NA	NA	NA	NA	NA	NA	NA	NA	NA
11293.C.0373	TGGTGGAGTTTC	GTGTGYCAGCMGCCGCGGTAA	11293.C.0291	F7	3	UCSDMI	DMNS_Garneau	buccal samples from Denver Museum of Nature and Science	NA	NA	Illumina MiSeq	Illumina EMP protocol 515fbc, 806r amplification of 16S rRNA V4	GT	443912	C.0373	FWD:GTGYCAGCMGCCGCGGTAA; REV:GGACTACNVGGGTWTCTAAT	Illumina	NA	GTGTGCCAGCMGCCGCGGTAA	11917	RIKE	DMNS	11293	UCSDMI	2/21/17	DMNS_S1_L001	DMNS_Plate_3	Sequencing by synthesis	16S rRNA	V4	NA	311318B	311426B	1798402	DMNS_Plate_3_C.0373_F7	sample	No	years	NA	NA	NA	NA	NA	NA	NA	NA	NA	NA	NA
11293.C.0375	CCGCGTCTCAAC	GTGTGYCAGCMGCCGCGGTAA	11293.C.0290	G7	3	UCSDMI	DMNS_Garneau	buccal samples from Denver Museum of Nature and Science	NA	NA	Illumina MiSeq	Illumina EMP protocol 515fbc, 806r amplification of 16S rRNA V4	GT	443912	C.0375	FWD:GTGYCAGCMGCCGCGGTAA; REV:GGACTACNVGGGTWTCTAAT	Illumina	NA	GTGTGCCAGCMGCCGCGGTAA	11917	RIKE	DMNS	11293	UCSDMI	2/21/17	DMNS_S1_L001	DMNS_Plate_3	Sequencing by synthesis	16S rRNA	V4	NA	311318B	311426B	1798402	DMNS_Plate_3_C.0375_G7	sample	No	years	NA	NA	NA	NA	NA	NA	NA	NA	NA	NA	NA
11293.C.0381	CGTCCGTATGAA	GTGTGYCAGCMGCCGCGGTAA	11293.C.0381	B5	1	UCSDMI	DMNS_Garneau	buccal samples from Denver Museum of Nature and Science	NA	NA	Illumina MiSeq	Illumina EMP protocol 515fbc, 806r amplification of 16S rRNA V4	GT	443912	C.0381	FWD:GTGYCAGCMGCCGCGGTAA; REV:GGACTACNVGGGTWTCTAAT	Illumina	NA	GTGTGCCAGCMGCCGCGGTAA	11917	CARMEN	DMNS	11293	UCSDMI	2/21/17	DMNS_S1_L001	DMNS_Plate_1	Sequencing by synthesis	16S rRNA	V4	NA	3076189	409172Z	1798402	DMNS_Plate_1_C.0381_B5	sample	No	years	8oz	8oz	less than 6oz	12oz	8oz	less than 6oz	8oz	NA	NA	8oz	12oz
11293.C.0382	GAACCAGTACTC	GTGTGYCAGCMGCCGCGGTAA	11293.C.0382	H9	1	UCSDMI	DMNS_Garneau	buccal samples from Denver Museum of Nature and Science	NA	NA	Illumina MiSeq	Illumina EMP protocol 515fbc, 806r amplification of 16S rRNA V4	GT	443912	C.0382	FWD:GTGYCAGCMGCCGCGGTAA; REV:GGACTACNVGGGTWTCTAAT	Illumina	NA	GTGTGCCAGCMGCCGCGGTAA	11917	CARMEN	DMNS	11293	UCSDMI	2/21/17	DMNS_S1_L001	DMNS_Plate_1	Sequencing by synthesis	16S rRNA	V4	NA	3076189	409172Z	1798402	DMNS_Plate_1_C.0382_H9	sample	No	years	12oz	20oz	more than 20oz	12oz	more than 20oz	more than 20oz	20oz	NA	NA	less than 6oz	more than 20oz
11293.C.0384	CAATGTAGACAC	GTGTGYCAGCMGCCGCGGTAA	11293.C.0287	H7	3	UCSDMI	DMNS_Garneau	buccal samples from Denver Museum of Nature and Science	NA	NA	Illumina MiSeq	Illumina EMP protocol 515fbc, 806r amplification of 16S rRNA V4	GT	443912	C.0384	FWD:GTGYCAGCMGCCGCGGTAA; REV:GGACTACNVGGGTWTCTAAT	Illumina	NA	GTGTGCCAGCMGCCGCGGTAA	11917	RIKE	DMNS	11293	UCSDMI	2/21/17	DMNS_S1_L001	DMNS_Plate_3	Sequencing by synthesis	16S rRNA	V4	NA	311318B	311426B	1798402	DMNS_Plate_3_C.0384_H7	sample	No	years	NA	NA	NA	NA	NA	NA	NA	NA	NA	NA	NA
11293.C.0385	GCCGCCAGGGTC	GTGTGYCAGCMGCCGCGGTAA	11293.C.0284	A8	3	UCSDMI	DMNS_Garneau	buccal samples from Denver Museum of Nature and Science	NA	NA	Illumina MiSeq	Illumina EMP protocol 515fbc, 806r amplification of 16S rRNA V4	GT	443912	C.0385	FWD:GTGYCAGCMGCCGCGGTAA; REV:GGACTACNVGGGTWTCTAAT	Illumina	NA	GTGTGCCAGCMGCCGCGGTAA	11917	RIKE	DMNS	11293	UCSDMI	2/21/17	DMNS_S1_L001	DMNS_Plate_3	Sequencing by synthesis	16S rRNA	V4	NA	311318B	311426B	1798402	DMNS_Plate_3_C.0385_A8	sample	No	years	NA	NA	NA	NA	NA	NA	NA	NA	NA	NA	NA
11293.C.0386	CCGGCCGCGTGC	GTGTGYCAGCMGCCGCGGTAA	11293.C.0276	B8	3	UCSDMI	DMNS_Garneau	buccal samples from Denver Museum of Nature and Science	NA	NA	Illumina MiSeq	Illumina EMP protocol 515fbc, 806r amplification of 16S rRNA V4	GT	443912	C.0386	FWD:GTGYCAGCMGCCGCGGTAA; REV:GGACTACNVGGGTWTCTAAT	Illumina	NA	GTGTGCCAGCMGCCGCGGTAA	11917	RIKE	DMNS	11293	UCSDMI	2/21/17	DMNS_S1_L001	DMNS_Plate_3	Sequencing by synthesis	16S rRNA	V4	NA	311318B	311426B	1798402	DMNS_Plate_3_C.0386_B8	sample	No	years	NA	NA	NA	NA	NA	NA	NA	NA	NA	NA	NA
11293.C.0387	ACCACCGTAACC	GTGTGYCAGCMGCCGCGGTAA	11293.C.0387	E10	4	UCSDMI	DMNS_Garneau	buccal samples from Denver Museum of Nature and Science	NA	NA	Illumina MiSeq	Illumina EMP protocol 515fbc, 806r amplification of 16S rRNA V4	GT	443912	C.0387	FWD:GTGYCAGCMGCCGCGGTAA; REV:GGACTACNVGGGTWTCTAAT	Illumina	NA	GTGTGCCAGCMGCCGCGGTAA	11917	RIKE	DMNS	11293	UCSDMI	2/21/17	DMNS_S1_L001	DMNS_Plate_4	Sequencing by synthesis	16S rRNA	V4	NA	311318B	311426B	1798402	DMNS_Plate_4_C.0387_E10	sample	No	years	NA	NA	NA	NA	NA	NA	NA	NA	NA	NA	NA
11293.C.0388	CGGTTGGCGGGT	GTGTGYCAGCMGCCGCGGTAA	11293.C.0388	F10	4	UCSDMI	DMNS_Garneau	buccal samples from Denver Museum of Nature and Science	NA	NA	Illumina MiSeq	Illumina EMP protocol 515fbc, 806r amplification of 16S rRNA V4	GT	443912	C.0388	FWD:GTGYCAGCMGCCGCGGTAA; REV:GGACTACNVGGGTWTCTAAT	Illumina	NA	GTGTGCCAGCMGCCGCGGTAA	11917	RIKE	DMNS	11293	UCSDMI	2/21/17	DMNS_S1_L001	DMNS_Plate_4	Sequencing by synthesis	16S rRNA	V4	NA	311318B	311426B	1798402	DMNS_Plate_4_C.0388_F10	sample	No	years	NA	8oz	8oz	less than 6oz	NA	NA	NA	NA	NA	8oz	less than 6oz
11293.C.0389	CCACCGGGCCGA	GTGTGYCAGCMGCCGCGGTAA	11293.C.0389	G10	4	UCSDMI	DMNS_Garneau	buccal samples from Denver Museum of Nature and Science	NA	NA	Illumina MiSeq	Illumina EMP protocol 515fbc, 806r amplification of 16S rRNA V4	GT	443912	C.0389	FWD:GTGYCAGCMGCCGCGGTAA; REV:GGACTACNVGGGTWTCTAAT	Illumina	NA	GTGTGCCAGCMGCCGCGGTAA	11917	RIKE	DMNS	11293	UCSDMI	2/21/17	DMNS_S1_L001	DMNS_Plate_4	Sequencing by synthesis	16S rRNA	V4	NA	311318B	311426B	1798402	DMNS_Plate_4_C.0389_G10	sample	No	years	8oz	12oz	12oz	more than 20oz	12oz	less than 6oz	12oz	NA	NA	more than 20oz	12oz
11293.C.0393	GTACGTCACTGA	GTGTGYCAGCMGCCGCGGTAA	11293.C.0275	C8	3	UCSDMI	DMNS_Garneau	buccal samples from Denver Museum of Nature and Science	NA	NA	Illumina MiSeq	Illumina EMP protocol 515fbc, 806r amplification of 16S rRNA V4	GT	443912	C.0393	FWD:GTGYCAGCMGCCGCGGTAA; REV:GGACTACNVGGGTWTCTAAT	Illumina	NA	GTGTGCCAGCMGCCGCGGTAA	11917	RIKE	DMNS	11293	UCSDMI	2/21/17	DMNS_S1_L001	DMNS_Plate_3	Sequencing by synthesis	16S rRNA	V4	NA	311318B	311426B	1798402	DMNS_Plate_3_C.0393_C8	sample	No	years	NA	NA	NA	NA	NA	NA	NA	NA	NA	NA	NA
11293.C.0397	AGGGACTTCAAT	GTGTGYCAGCMGCCGCGGTAA	11293.C.0246	D8	3	UCSDMI	DMNS_Garneau	buccal samples from Denver Museum of Nature and Science	NA	NA	Illumina MiSeq	Illumina EMP protocol 515fbc, 806r amplification of 16S rRNA V4	GT	443912	C.0397	FWD:GTGYCAGCMGCCGCGGTAA; REV:GGACTACNVGGGTWTCTAAT	Illumina	NA	GTGTGCCAGCMGCCGCGGTAA	11917	RIKE	DMNS	11293	UCSDMI	2/21/17	DMNS_S1_L001	DMNS_Plate_3	Sequencing by synthesis	16S rRNA	V4	NA	311318B	311426B	1798402	DMNS_Plate_3_C.0397_D8	sample	No	years	NA	NA	NA	NA	NA	NA	NA	NA	NA	NA	NA
11293.C.0399	ATGGGACCTTCA	GTGTGYCAGCMGCCGCGGTAA	11293.C.0244	E8	3	UCSDMI	DMNS_Garneau	buccal samples from Denver Museum of Nature and Science	NA	NA	Illumina MiSeq	Illumina EMP protocol 515fbc, 806r amplification of 16S rRNA V4	GT	443912	C.0399	FWD:GTGYCAGCMGCCGCGGTAA; REV:GGACTACNVGGGTWTCTAAT	Illumina	NA	GTGTGCCAGCMGCCGCGGTAA	11917	RIKE	DMNS	11293	UCSDMI	2/21/17	DMNS_S1_L001	DMNS_Plate_3	Sequencing by synthesis	16S rRNA	V4	NA	311318B	311426B	1798402	DMNS_Plate_3_C.0399_E8	sample	No	years	NA	NA	NA	NA	NA	NA	NA	NA	NA	NA	NA
11293.C.0400	GACGTTAAGAAT	GTGTGYCAGCMGCCGCGGTAA	11293.C.0241	F8	3	UCSDMI	DMNS_Garneau	buccal samples from Denver Museum of Nature and Science	NA	NA	Illumina MiSeq	Illumina EMP protocol 515fbc, 806r amplification of 16S rRNA V4	GT	443912	C.0400	FWD:GTGYCAGCMGCCGCGGTAA; REV:GGACTACNVGGGTWTCTAAT	Illumina	NA	GTGTGCCAGCMGCCGCGGTAA	11917	RIKE	DMNS	11293	UCSDMI	2/21/17	DMNS_S1_L001	DMNS_Plate_3	Sequencing by synthesis	16S rRNA	V4	NA	311318B	311426B	1798402	DMNS_Plate_3_C.0400_F8	sample	No	years	NA	NA	NA	NA	NA	NA	NA	NA	NA	NA	NA
11293.C.0401	ACGGTACCCTAC	GTGTGYCAGCMGCCGCGGTAA	11293.C.0401	A6	2	UCSDMI	DMNS_Garneau	buccal samples from Denver Museum of Nature and Science	NA	NA	Illumina MiSeq	Illumina EMP protocol 515fbc, 806r amplification of 16S rRNA V4	GT	443912	C.0401	FWD:GTGYCAGCMGCCGCGGTAA; REV:GGACTACNVGGGTWTCTAAT	Illumina	NA	GTGTGCCAGCMGCCGCGGTAA	11917	CARMEN	DMNS	11293	UCSDMI	2/21/17	DMNS_S1_L001	DMNS_Plate_2	Sequencing by synthesis	16S rRNA	V4	NA	3076189	409172Z	1798402	DMNS_Plate_2_C.0401_A6	sample	No	years	less than 6oz	less than 6oz	less than 6oz	less than 6oz	12oz	less than 6oz	less than 6oz	NA	NA	less than 6oz	12oz
11293.C.0402	TATGTGCCGGCT	GTGTGYCAGCMGCCGCGGTAA	11293.C.0402	H10	4	UCSDMI	DMNS_Garneau	buccal samples from Denver Museum of Nature and Science	NA	NA	Illumina MiSeq	Illumina EMP protocol 515fbc, 806r amplification of 16S rRNA V4	GT	443912	C.0402	FWD:GTGYCAGCMGCCGCGGTAA; REV:GGACTACNVGGGTWTCTAAT	Illumina	NA	GTGTGCCAGCMGCCGCGGTAA	11917	RIKE	DMNS	11293	UCSDMI	2/21/17	DMNS_S1_L001	DMNS_Plate_4	Sequencing by synthesis	16S rRNA	V4	NA	311318B	311426B	1798402	DMNS_Plate_4_C.0402_H10	sample	No	years	8oz	12oz	more than 20oz	more than 20oz	more than 20oz	more than 20oz	less than 6oz	NA	NA	more than 20oz	more than 20oz
11293.C.0404	TTCAGTTCGTTA	GTGTGYCAGCMGCCGCGGTAA	11293.C.0232	G8	3	UCSDMI	DMNS_Garneau	buccal samples from Denver Museum of Nature and Science	NA	NA	Illumina MiSeq	Illumina EMP protocol 515fbc, 806r amplification of 16S rRNA V4	GT	443912	C.0404	FWD:GTGYCAGCMGCCGCGGTAA; REV:GGACTACNVGGGTWTCTAAT	Illumina	NA	GTGTGCCAGCMGCCGCGGTAA	11917	RIKE	DMNS	11293	UCSDMI	2/21/17	DMNS_S1_L001	DMNS_Plate_3	Sequencing by synthesis	16S rRNA	V4	NA	311318B	311426B	1798402	DMNS_Plate_3_C.0404_G8	sample	No	years	NA	NA	NA	NA	NA	NA	NA	NA	NA	NA	NA
11293.C.0405	TTGTGTCTCCCT	GTGTGYCAGCMGCCGCGGTAA	11293.C.0218	H8	3	UCSDMI	DMNS_Garneau	buccal samples from Denver Museum of Nature and Science	NA	NA	Illumina MiSeq	Illumina EMP protocol 515fbc, 806r amplification of 16S rRNA V4	GT	443912	C.0405	FWD:GTGYCAGCMGCCGCGGTAA; REV:GGACTACNVGGGTWTCTAAT	Illumina	NA	GTGTGCCAGCMGCCGCGGTAA	11917	RIKE	DMNS	11293	UCSDMI	2/21/17	DMNS_S1_L001	DMNS_Plate_3	Sequencing by synthesis	16S rRNA	V4	NA	311318B	311426B	1798402	DMNS_Plate_3_C.0405_H8	sample	No	years	NA	NA	NA	NA	NA	NA	NA	NA	NA	NA	NA
11293.C.0406	AGGGTGACTTTA	GTGTGYCAGCMGCCGCGGTAA	11293.C.0208	A9	3	UCSDMI	DMNS_Garneau	buccal samples from Denver Museum of Nature and Science	NA	NA	Illumina MiSeq	Illumina EMP protocol 515fbc, 806r amplification of 16S rRNA V4	GT	443912	C.0406	FWD:GTGYCAGCMGCCGCGGTAA; REV:GGACTACNVGGGTWTCTAAT	Illumina	NA	GTGTGCCAGCMGCCGCGGTAA	11917	RIKE	DMNS	11293	UCSDMI	2/21/17	DMNS_S1_L001	DMNS_Plate_3	Sequencing by synthesis	16S rRNA	V4	NA	311318B	311426B	1798402	DMNS_Plate_3_C.0406_A9	sample	No	years	NA	NA	NA	NA	NA	NA	NA	NA	NA	NA	NA
11293.C.0419	TTAGTTTGTCAC	GTGTGYCAGCMGCCGCGGTAA	11293.C.0205	B9	3	UCSDMI	DMNS_Garneau	buccal samples from Denver Museum of Nature and Science	NA	NA	Illumina MiSeq	Illumina EMP protocol 515fbc, 806r amplification of 16S rRNA V4	GT	443912	C.0419	FWD:GTGYCAGCMGCCGCGGTAA; REV:GGACTACNVGGGTWTCTAAT	Illumina	NA	GTGTGCCAGCMGCCGCGGTAA	11917	RIKE	DMNS	11293	UCSDMI	2/21/17	DMNS_S1_L001	DMNS_Plate_3	Sequencing by synthesis	16S rRNA	V4	NA	311318B	311426B	1798402	DMNS_Plate_3_C.0419_B9	sample	No	years	NA	NA	NA	NA	NA	NA	NA	NA	NA	NA	NA
11293.C.0420	CGTTTGGAATGA	GTGTGYCAGCMGCCGCGGTAA	11293.C.0420	C5	1	UCSDMI	DMNS_Garneau	buccal samples from Denver Museum of Nature and Science	NA	NA	Illumina MiSeq	Illumina EMP protocol 515fbc, 806r amplification of 16S rRNA V4	GT	443912	C.0420	FWD:GTGYCAGCMGCCGCGGTAA; REV:GGACTACNVGGGTWTCTAAT	Illumina	NA	GTGTGCCAGCMGCCGCGGTAA	11917	CARMEN	DMNS	11293	UCSDMI	2/21/17	DMNS_S1_L001	DMNS_Plate_1	Sequencing by synthesis	16S rRNA	V4	NA	3076189	409172Z	1798402	DMNS_Plate_1_C.0420_C5	sample	No	years	8oz	more than 20oz	more than 20oz	more than 20oz	more than 20oz	16oz	more than 20oz	more than 20oz	NA	NA	more than 20oz
11293.C.0421	CGACACGGAGAA	GTGTGYCAGCMGCCGCGGTAA	11293.C.0421	B6	2	UCSDMI	DMNS_Garneau	buccal samples from Denver Museum of Nature and Science	NA	NA	Illumina MiSeq	Illumina EMP protocol 515fbc, 806r amplification of 16S rRNA V4	GT	443912	C.0421	FWD:GTGYCAGCMGCCGCGGTAA; REV:GGACTACNVGGGTWTCTAAT	Illumina	NA	GTGTGCCAGCMGCCGCGGTAA	11917	CARMEN	DMNS	11293	UCSDMI	2/21/17	DMNS_S1_L001	DMNS_Plate_2	Sequencing by synthesis	16S rRNA	V4	NA	3076189	409172Z	1798402	DMNS_Plate_2_C.0421_B6	sample	No	years	16oz	16oz	more than 20oz	12oz	20oz	16oz	less than 6oz	NA	NA	more than 20oz	20oz
11293.C.0424	AGGTGAGTTCTA	GTGTGYCAGCMGCCGCGGTAA	11293.C.0424	A11	4	UCSDMI	DMNS_Garneau	buccal samples from Denver Museum of Nature and Science	NA	NA	Illumina MiSeq	Illumina EMP protocol 515fbc, 806r amplification of 16S rRNA V4	GT	443912	C.0424	FWD:GTGYCAGCMGCCGCGGTAA; REV:GGACTACNVGGGTWTCTAAT	Illumina	NA	GTGTGCCAGCMGCCGCGGTAA	11917	RIKE	DMNS	11293	UCSDMI	2/21/17	DMNS_S1_L001	DMNS_Plate_4	Sequencing by synthesis	16S rRNA	V4	NA	311318B	311426B	1798402	DMNS_Plate_4_C.0424_A11	sample	No	years	NA	NA	NA	NA	NA	NA	NA	NA	NA	NA	NA
11293.C.0425	GATGCCTAATGA	GTGTGYCAGCMGCCGCGGTAA	11293.C.0204	C9	3	UCSDMI	DMNS_Garneau	buccal samples from Denver Museum of Nature and Science	NA	NA	Illumina MiSeq	Illumina EMP protocol 515fbc, 806r amplification of 16S rRNA V4	GT	443912	C.0425	FWD:GTGYCAGCMGCCGCGGTAA; REV:GGACTACNVGGGTWTCTAAT	Illumina	NA	GTGTGCCAGCMGCCGCGGTAA	11917	RIKE	DMNS	11293	UCSDMI	2/21/17	DMNS_S1_L001	DMNS_Plate_3	Sequencing by synthesis	16S rRNA	V4	NA	311318B	311426B	1798402	DMNS_Plate_3_C.0425_C9	sample	No	years	NA	NA	NA	NA	NA	NA	NA	NA	NA	NA	NA
11293.C.0426	AGTTGTAGTCCG	GTGTGYCAGCMGCCGCGGTAA	11293.C.0194	D9	3	UCSDMI	DMNS_Garneau	buccal samples from Denver Museum of Nature and Science	NA	NA	Illumina MiSeq	Illumina EMP protocol 515fbc, 806r amplification of 16S rRNA V4	GT	443912	C.0426	FWD:GTGYCAGCMGCCGCGGTAA; REV:GGACTACNVGGGTWTCTAAT	Illumina	NA	GTGTGCCAGCMGCCGCGGTAA	11917	RIKE	DMNS	11293	UCSDMI	2/21/17	DMNS_S1_L001	DMNS_Plate_3	Sequencing by synthesis	16S rRNA	V4	NA	311318B	311426B	1798402	DMNS_Plate_3_C.0426_D9	sample	No	years	NA	NA	NA	NA	NA	NA	NA	NA	NA	NA	NA
11293.C.0429	TTACTTATCCGA	GTGTGYCAGCMGCCGCGGTAA	11293.C.0192	E9	3	UCSDMI	DMNS_Garneau	buccal samples from Denver Museum of Nature and Science	NA	NA	Illumina MiSeq	Illumina EMP protocol 515fbc, 806r amplification of 16S rRNA V4	GT	443912	C.0429	FWD:GTGYCAGCMGCCGCGGTAA; REV:GGACTACNVGGGTWTCTAAT	Illumina	NA	GTGTGCCAGCMGCCGCGGTAA	11917	RIKE	DMNS	11293	UCSDMI	2/21/17	DMNS_S1_L001	DMNS_Plate_3	Sequencing by synthesis	16S rRNA	V4	NA	311318B	311426B	1798402	DMNS_Plate_3_C.0429_E9	sample	No	years	NA	NA	NA	NA	NA	NA	NA	NA	NA	NA	NA
11293.C.0431	ACGTATTCGAAG	GTGTGYCAGCMGCCGCGGTAA	11293.C.0184	F9	3	UCSDMI	DMNS_Garneau	buccal samples from Denver Museum of Nature and Science	NA	NA	Illumina MiSeq	Illumina EMP protocol 515fbc, 806r amplification of 16S rRNA V4	GT	443912	C.0431	FWD:GTGYCAGCMGCCGCGGTAA; REV:GGACTACNVGGGTWTCTAAT	Illumina	NA	GTGTGCCAGCMGCCGCGGTAA	11917	RIKE	DMNS	11293	UCSDMI	2/21/17	DMNS_S1_L001	DMNS_Plate_3	Sequencing by synthesis	16S rRNA	V4	NA	311318B	311426B	1798402	DMNS_Plate_3_C.0431_F9	sample	No	years	NA	NA	NA	NA	NA	NA	NA	NA	NA	NA	NA
11293.C.0432	GCGTTTGCTAGC	GTGTGYCAGCMGCCGCGGTAA	11293.C.0432	C6	2	UCSDMI	DMNS_Garneau	buccal samples from Denver Museum of Nature and Science	NA	NA	Illumina MiSeq	Illumina EMP protocol 515fbc, 806r amplification of 16S rRNA V4	GT	443912	C.0432	FWD:GTGYCAGCMGCCGCGGTAA; REV:GGACTACNVGGGTWTCTAAT	Illumina	NA	GTGTGCCAGCMGCCGCGGTAA	11917	CARMEN	DMNS	11293	UCSDMI	2/21/17	DMNS_S1_L001	DMNS_Plate_2	Sequencing by synthesis	16S rRNA	V4	NA	3076189	409172Z	1798402	DMNS_Plate_2_C.0432_C6	sample	Yes	years	less than 6oz	more than 20oz	less than 6oz	more than 20oz	more than 20oz	more than 20oz	less than 6oz	12oz	Liquid aminos	more than 20oz	more than 20oz
11293.C.0433	TCATGGCCTCCG	GTGTGYCAGCMGCCGCGGTAA	11293.C.0433	E2	2	UCSDMI	DMNS_Garneau	buccal samples from Denver Museum of Nature and Science	NA	NA	Illumina MiSeq	Illumina EMP protocol 515fbc, 806r amplification of 16S rRNA V4	GT	443912	C.0433	FWD:GTGYCAGCMGCCGCGGTAA; REV:GGACTACNVGGGTWTCTAAT	Illumina	NA	GTGTGCCAGCMGCCGCGGTAA	11917	CARMEN	DMNS	11293	UCSDMI	2/21/17	DMNS_S1_L001	DMNS_Plate_2	Sequencing by synthesis	16S rRNA	V4	NA	3076189	409172Z	1798402	DMNS_Plate_2_C.0433_E2	sample	No	years	8oz	12oz	more than 20oz	more than 20oz	16oz	more than 20oz	more than 20oz	8oz	Adlay tea	more than 20oz	16oz
11293.C.0434	ACGCTTAACGAC	GTGTGYCAGCMGCCGCGGTAA	11293.C.0434	D5	1	UCSDMI	DMNS_Garneau	buccal samples from Denver Museum of Nature and Science	NA	NA	Illumina MiSeq	Illumina EMP protocol 515fbc, 806r amplification of 16S rRNA V4	GT	443912	C.0434	FWD:GTGYCAGCMGCCGCGGTAA; REV:GGACTACNVGGGTWTCTAAT	Illumina	NA	GTGTGCCAGCMGCCGCGGTAA	11917	CARMEN	DMNS	11293	UCSDMI	2/21/17	DMNS_S1_L001	DMNS_Plate_1	Sequencing by synthesis	16S rRNA	V4	NA	3076189	409172Z	1798402	DMNS_Plate_1_C.0434_D5	sample	No	years	less than 6oz	NA	NA	12oz	NA	more than 20oz	NA	8oz	Almond milk	more than 20oz	12oz
11293.C.0435	TACGGTCTGGAT	GTGTGYCAGCMGCCGCGGTAA	11293.C.0182	G9	3	UCSDMI	DMNS_Garneau	buccal samples from Denver Museum of Nature and Science	NA	NA	Illumina MiSeq	Illumina EMP protocol 515fbc, 806r amplification of 16S rRNA V4	GT	443912	C.0435	FWD:GTGYCAGCMGCCGCGGTAA; REV:GGACTACNVGGGTWTCTAAT	Illumina	NA	GTGTGCCAGCMGCCGCGGTAA	11917	RIKE	DMNS	11293	UCSDMI	2/21/17	DMNS_S1_L001	DMNS_Plate_3	Sequencing by synthesis	16S rRNA	V4	NA	311318B	311426B	1798402	DMNS_Plate_3_C.0435_G9	sample	No	years	NA	NA	NA	NA	NA	NA	NA	NA	NA	NA	NA
11293.C.0436	CAAATTCGGGAT	GTGTGYCAGCMGCCGCGGTAA	11293.C.0174	H9	3	UCSDMI	DMNS_Garneau	buccal samples from Denver Museum of Nature and Science	NA	NA	Illumina MiSeq	Illumina EMP protocol 515fbc, 806r amplification of 16S rRNA V4	GT	443912	C.0436	FWD:GTGYCAGCMGCCGCGGTAA; REV:GGACTACNVGGGTWTCTAAT	Illumina	NA	GTGTGCCAGCMGCCGCGGTAA	11917	RIKE	DMNS	11293	UCSDMI	2/21/17	DMNS_S1_L001	DMNS_Plate_3	Sequencing by synthesis	16S rRNA	V4	NA	311318B	311426B	1798402	DMNS_Plate_3_C.0436_H9	sample	No	years	NA	NA	NA	NA	NA	NA	NA	NA	NA	NA	NA
11293.C.0439	CCGCCAGCTTTG	GTGTGYCAGCMGCCGCGGTAA	11293.C.0439	B11	4	UCSDMI	DMNS_Garneau	buccal samples from Denver Museum of Nature and Science	NA	NA	Illumina MiSeq	Illumina EMP protocol 515fbc, 806r amplification of 16S rRNA V4	GT	443912	C.0439	FWD:GTGYCAGCMGCCGCGGTAA; REV:GGACTACNVGGGTWTCTAAT	Illumina	NA	GTGTGCCAGCMGCCGCGGTAA	11917	RIKE	DMNS	11293	UCSDMI	2/21/17	DMNS_S1_L001	DMNS_Plate_4	Sequencing by synthesis	16S rRNA	V4	NA	311318B	311426B	1798402	DMNS_Plate_4_C.0439_B11	sample	No	years	NA	NA	NA	NA	NA	NA	NA	NA	NA	NA	NA
11293.C.0440	AGCGGTAGCGGT	GTGTGYCAGCMGCCGCGGTAA	11293.C.0440	C11	4	UCSDMI	DMNS_Garneau	buccal samples from Denver Museum of Nature and Science	NA	NA	Illumina MiSeq	Illumina EMP protocol 515fbc, 806r amplification of 16S rRNA V4	GT	443912	C.0440	FWD:GTGYCAGCMGCCGCGGTAA; REV:GGACTACNVGGGTWTCTAAT	Illumina	NA	GTGTGCCAGCMGCCGCGGTAA	11917	RIKE	DMNS	11293	UCSDMI	2/21/17	DMNS_S1_L001	DMNS_Plate_4	Sequencing by synthesis	16S rRNA	V4	NA	311318B	311426B	1798402	DMNS_Plate_4_C.0440_C11	sample	No	years	NA	NA	NA	NA	NA	NA	NA	NA	NA	NA	NA
11293.C.0441	CGCACGTACCTC	GTGTGYCAGCMGCCGCGGTAA	11293.C.0441	D11	4	UCSDMI	DMNS_Garneau	buccal samples from Denver Museum of Nature and Science	NA	NA	Illumina MiSeq	Illumina EMP protocol 515fbc, 806r amplification of 16S rRNA V4	GT	443912	C.0441	FWD:GTGYCAGCMGCCGCGGTAA; REV:GGACTACNVGGGTWTCTAAT	Illumina	NA	GTGTGCCAGCMGCCGCGGTAA	11917	RIKE	DMNS	11293	UCSDMI	2/21/17	DMNS_S1_L001	DMNS_Plate_4	Sequencing by synthesis	16S rRNA	V4	NA	311318B	311426B	1798402	DMNS_Plate_4_C.0441_D11	sample	No	years	NA	NA	NA	NA	NA	NA	NA	NA	NA	NA	NA
11293.C.0446	GCCTCTACGTCG	GTGTGYCAGCMGCCGCGGTAA	11293.C.0446	A10	1	UCSDMI	DMNS_Garneau	buccal samples from Denver Museum of Nature and Science	NA	NA	Illumina MiSeq	Illumina EMP protocol 515fbc, 806r amplification of 16S rRNA V4	GT	443912	C.0446	FWD:GTGYCAGCMGCCGCGGTAA; REV:GGACTACNVGGGTWTCTAAT	Illumina	NA	GTGTGCCAGCMGCCGCGGTAA	11917	CARMEN	DMNS	11293	UCSDMI	2/21/17	DMNS_S1_L001	DMNS_Plate_1	Sequencing by synthesis	16S rRNA	V4	NA	3076189	409172Z	1798402	DMNS_Plate_1_C.0446_A10	sample	No	years	8oz	more than 20oz	more than 20oz	8oz	8oz	8oz	16oz	NA	NA	8oz	8oz
11293.C.0447	CCGGCGACAGAA	GTGTGYCAGCMGCCGCGGTAA	11293.C.0447	D6	2	UCSDMI	DMNS_Garneau	buccal samples from Denver Museum of Nature and Science	NA	NA	Illumina MiSeq	Illumina EMP protocol 515fbc, 806r amplification of 16S rRNA V4	GT	443912	C.0447	FWD:GTGYCAGCMGCCGCGGTAA; REV:GGACTACNVGGGTWTCTAAT	Illumina	NA	GTGTGCCAGCMGCCGCGGTAA	11917	CARMEN	DMNS	11293	UCSDMI	2/21/17	DMNS_S1_L001	DMNS_Plate_2	Sequencing by synthesis	16S rRNA	V4	NA	3076189	409172Z	1798402	DMNS_Plate_2_C.0447_D6	sample	No	years	NA	NA	16oz	NA	NA	8oz	NA	NA	NA	NA	12oz
11293.C.0450	TCTCTTTCGACA	GTGTGYCAGCMGCCGCGGTAA	11293.C.0450	E5	1	UCSDMI	DMNS_Garneau	buccal samples from Denver Museum of Nature and Science	NA	NA	Illumina MiSeq	Illumina EMP protocol 515fbc, 806r amplification of 16S rRNA V4	GT	443912	C.0450	FWD:GTGYCAGCMGCCGCGGTAA; REV:GGACTACNVGGGTWTCTAAT	Illumina	NA	GTGTGCCAGCMGCCGCGGTAA	11917	CARMEN	DMNS	11293	UCSDMI	2/21/17	DMNS_S1_L001	DMNS_Plate_1	Sequencing by synthesis	16S rRNA	V4	NA	3076189	409172Z	1798402	DMNS_Plate_1_C.0450_E5	sample	No	years	less than 6oz	more than 20oz	more than 20oz	more than 20oz	8oz	more than 20oz	more than 20oz	NA	NA	more than 20oz	12oz
11293.C.0454	GCGATCACACCT	GTGTGYCAGCMGCCGCGGTAA	11293.C.0454	F5	1	UCSDMI	DMNS_Garneau	buccal samples from Denver Museum of Nature and Science	NA	NA	Illumina MiSeq	Illumina EMP protocol 515fbc, 806r amplification of 16S rRNA V4	GT	443912	C.0454	FWD:GTGYCAGCMGCCGCGGTAA; REV:GGACTACNVGGGTWTCTAAT	Illumina	NA	GTGTGCCAGCMGCCGCGGTAA	11917	CARMEN	DMNS	11293	UCSDMI	2/21/17	DMNS_S1_L001	DMNS_Plate_1	Sequencing by synthesis	16S rRNA	V4	NA	3076189	409172Z	1798402	DMNS_Plate_1_C.0454_F5	sample	No	years	more than 20oz	more than 20oz	more than 20oz	more than 20oz	8oz	more than 20oz	NA	NA	NA	more than 20oz	8oz
11293.C.0455	ATGTGCTGCTCG	GTGTGYCAGCMGCCGCGGTAA	11293.C.0455	F2	2	UCSDMI	DMNS_Garneau	buccal samples from Denver Museum of Nature and Science	NA	NA	Illumina MiSeq	Illumina EMP protocol 515fbc, 806r amplification of 16S rRNA V4	GT	443912	C.0455	FWD:GTGYCAGCMGCCGCGGTAA; REV:GGACTACNVGGGTWTCTAAT	Illumina	NA	GTGTGCCAGCMGCCGCGGTAA	11917	CARMEN	DMNS	11293	UCSDMI	2/21/17	DMNS_S1_L001	DMNS_Plate_2	Sequencing by synthesis	16S rRNA	V4	NA	3076189	409172Z	1798402	DMNS_Plate_2_C.0455_F2	sample	No	years	12oz	NA	12oz	NA	NA	NA	NA	NA	NA	NA	NA
11293.C.0456	CCACGAGCAGGC	GTGTGYCAGCMGCCGCGGTAA	11293.C.0456	G2	2	UCSDMI	DMNS_Garneau	buccal samples from Denver Museum of Nature and Science	NA	NA	Illumina MiSeq	Illumina EMP protocol 515fbc, 806r amplification of 16S rRNA V4	GT	443912	C.0456	FWD:GTGYCAGCMGCCGCGGTAA; REV:GGACTACNVGGGTWTCTAAT	Illumina	NA	GTGTGCCAGCMGCCGCGGTAA	11917	CARMEN	DMNS	11293	UCSDMI	2/21/17	DMNS_S1_L001	DMNS_Plate_2	Sequencing by synthesis	16S rRNA	V4	NA	3076189	409172Z	1798402	DMNS_Plate_2_C.0456_G2	sample	No	years	less than 6oz	12oz	8oz	more than 20oz	more than 20oz	more than 20oz	more than 20oz	NA	NA	more than 20oz	more than 20oz
11293.C.0466	CGCCGTACTTGC	GTGTGYCAGCMGCCGCGGTAA	11293.C.0466	H2	2	UCSDMI	DMNS_Garneau	buccal samples from Denver Museum of Nature and Science	NA	NA	Illumina MiSeq	Illumina EMP protocol 515fbc, 806r amplification of 16S rRNA V4	GT	443912	C.0466	FWD:GTGYCAGCMGCCGCGGTAA; REV:GGACTACNVGGGTWTCTAAT	Illumina	NA	GTGTGCCAGCMGCCGCGGTAA	11917	CARMEN	DMNS	11293	UCSDMI	2/21/17	DMNS_S1_L001	DMNS_Plate_2	Sequencing by synthesis	16S rRNA	V4	NA	3076189	409172Z	1798402	DMNS_Plate_2_C.0466_H2	sample	No	years	more than 20oz	12oz	12oz	8oz	12oz	12oz	more than 20oz	NA	NA	more than 20oz	8oz
11293.C.0473	GTTGTTCTGGGA	GTGTGYCAGCMGCCGCGGTAA	11293.C.0172	A10	3	UCSDMI	DMNS_Garneau	buccal samples from Denver Museum of Nature and Science	NA	NA	Illumina MiSeq	Illumina EMP protocol 515fbc, 806r amplification of 16S rRNA V4	GT	443912	C.0473	FWD:GTGYCAGCMGCCGCGGTAA; REV:GGACTACNVGGGTWTCTAAT	Illumina	NA	GTGTGCCAGCMGCCGCGGTAA	11917	RIKE	DMNS	11293	UCSDMI	2/21/17	DMNS_S1_L001	DMNS_Plate_3	Sequencing by synthesis	16S rRNA	V4	NA	311318B	311426B	1798402	DMNS_Plate_3_C.0473_A10	sample	No	years	NA	NA	NA	NA	NA	NA	NA	NA	NA	NA	NA
11293.C.0475	CAAGTGAAGGGA	GTGTGYCAGCMGCCGCGGTAA	11293.C.0475	B10	1	UCSDMI	DMNS_Garneau	buccal samples from Denver Museum of Nature and Science	NA	NA	Illumina MiSeq	Illumina EMP protocol 515fbc, 806r amplification of 16S rRNA V4	GT	443912	C.0475	FWD:GTGYCAGCMGCCGCGGTAA; REV:GGACTACNVGGGTWTCTAAT	Illumina	NA	GTGTGCCAGCMGCCGCGGTAA	11917	CARMEN	DMNS	11293	UCSDMI	2/21/17	DMNS_S1_L001	DMNS_Plate_1	Sequencing by synthesis	16S rRNA	V4	NA	3076189	409172Z	1798402	DMNS_Plate_1_C.0475_B10	sample	No	years	12oz	more than 20oz	12oz	NA	NA	NA	NA	NA	NA	NA	12oz
11293.C.0480	ATGCCTCGTAAG	GTGTGYCAGCMGCCGCGGTAA	11293.C.0170	B10	3	UCSDMI	DMNS_Garneau	buccal samples from Denver Museum of Nature and Science	NA	NA	Illumina MiSeq	Illumina EMP protocol 515fbc, 806r amplification of 16S rRNA V4	GT	443912	C.0480	FWD:GTGYCAGCMGCCGCGGTAA; REV:GGACTACNVGGGTWTCTAAT	Illumina	NA	GTGTGCCAGCMGCCGCGGTAA	11917	RIKE	DMNS	11293	UCSDMI	2/21/17	DMNS_S1_L001	DMNS_Plate_3	Sequencing by synthesis	16S rRNA	V4	NA	311318B	311426B	1798402	DMNS_Plate_3_C.0480_B10	sample	No	years	NA	NA	NA	NA	NA	NA	NA	NA	NA	NA	NA
11293.C.0483	CACCCTTGCGAC	GTGTGYCAGCMGCCGCGGTAA	11293.C.0165	C10	3	UCSDMI	DMNS_Garneau	buccal samples from Denver Museum of Nature and Science	NA	NA	Illumina MiSeq	Illumina EMP protocol 515fbc, 806r amplification of 16S rRNA V4	GT	443912	C.0483	FWD:GTGYCAGCMGCCGCGGTAA; REV:GGACTACNVGGGTWTCTAAT	Illumina	NA	GTGTGCCAGCMGCCGCGGTAA	11917	RIKE	DMNS	11293	UCSDMI	2/21/17	DMNS_S1_L001	DMNS_Plate_3	Sequencing by synthesis	16S rRNA	V4	NA	311318B	311426B	1798402	DMNS_Plate_3_C.0483_C10	sample	No	years	NA	NA	NA	NA	NA	NA	NA	NA	NA	NA	NA
11293.C.0485	TGCACAGTCGCT	GTGTGYCAGCMGCCGCGGTAA	11293.C.0485	G5	1	UCSDMI	DMNS_Garneau	buccal samples from Denver Museum of Nature and Science	NA	NA	Illumina MiSeq	Illumina EMP protocol 515fbc, 806r amplification of 16S rRNA V4	GT	443912	C.0485	FWD:GTGYCAGCMGCCGCGGTAA; REV:GGACTACNVGGGTWTCTAAT	Illumina	NA	GTGTGCCAGCMGCCGCGGTAA	11917	CARMEN	DMNS	11293	UCSDMI	2/21/17	DMNS_S1_L001	DMNS_Plate_1	Sequencing by synthesis	16S rRNA	V4	NA	3076189	409172Z	1798402	DMNS_Plate_1_C.0485_G5	sample	No	years	more than 20oz	more than 20oz	8oz	more than 20oz	more than 20oz	12oz	more than 20oz	NA	NA	12oz	more than 20oz
11293.C.0488	ACGTGCCTTAGA	GTGTGYCAGCMGCCGCGGTAA	11293.C.0158	D10	3	UCSDMI	DMNS_Garneau	buccal samples from Denver Museum of Nature and Science	NA	NA	Illumina MiSeq	Illumina EMP protocol 515fbc, 806r amplification of 16S rRNA V4	GT	443912	C.0488	FWD:GTGYCAGCMGCCGCGGTAA; REV:GGACTACNVGGGTWTCTAAT	Illumina	NA	GTGTGCCAGCMGCCGCGGTAA	11917	RIKE	DMNS	11293	UCSDMI	2/21/17	DMNS_S1_L001	DMNS_Plate_3	Sequencing by synthesis	16S rRNA	V4	NA	311318B	311426B	1798402	DMNS_Plate_3_C.0488_D10	sample	No	years	NA	NA	NA	NA	NA	NA	NA	NA	NA	NA	NA
11293.C.0499	CTTGATTCTTGA	GTGTGYCAGCMGCCGCGGTAA	11293.C.0499	C10	1	UCSDMI	DMNS_Garneau	buccal samples from Denver Museum of Nature and Science	NA	NA	Illumina MiSeq	Illumina EMP protocol 515fbc, 806r amplification of 16S rRNA V4	GT	443912	C.0499	FWD:GTGYCAGCMGCCGCGGTAA; REV:GGACTACNVGGGTWTCTAAT	Illumina	NA	GTGTGCCAGCMGCCGCGGTAA	11917	CARMEN	DMNS	11293	UCSDMI	2/21/17	DMNS_S1_L001	DMNS_Plate_1	Sequencing by synthesis	16S rRNA	V4	NA	3076189	409172Z	1798402	DMNS_Plate_1_C.0499_C10	sample	No	years	8oz	12oz	8oz	more than 20oz	more than 20oz	more than 20oz	more than 20oz	NA	NA	more than 20oz	more than 20oz
11293.C.0507	TGGAGCCTTGTC	GTGTGYCAGCMGCCGCGGTAA	11293.C.0157	E10	3	UCSDMI	DMNS_Garneau	buccal samples from Denver Museum of Nature and Science	NA	NA	Illumina MiSeq	Illumina EMP protocol 515fbc, 806r amplification of 16S rRNA V4	GT	443912	C.0507	FWD:GTGYCAGCMGCCGCGGTAA; REV:GGACTACNVGGGTWTCTAAT	Illumina	NA	GTGTGCCAGCMGCCGCGGTAA	11917	RIKE	DMNS	11293	UCSDMI	2/21/17	DMNS_S1_L001	DMNS_Plate_3	Sequencing by synthesis	16S rRNA	V4	NA	311318B	311426B	1798402	DMNS_Plate_3_C.0507_E10	sample	No	years	NA	NA	NA	NA	NA	NA	NA	NA	NA	NA	NA
11293.C.0508	CTGATGTACACG	GTGTGYCAGCMGCCGCGGTAA	11293.C.0145	F10	3	UCSDMI	DMNS_Garneau	buccal samples from Denver Museum of Nature and Science	NA	NA	Illumina MiSeq	Illumina EMP protocol 515fbc, 806r amplification of 16S rRNA V4	GT	443912	C.0508	FWD:GTGYCAGCMGCCGCGGTAA; REV:GGACTACNVGGGTWTCTAAT	Illumina	NA	GTGTGCCAGCMGCCGCGGTAA	11917	RIKE	DMNS	11293	UCSDMI	2/21/17	DMNS_S1_L001	DMNS_Plate_3	Sequencing by synthesis	16S rRNA	V4	NA	311318B	311426B	1798402	DMNS_Plate_3_C.0508_F10	sample	No	years	NA	NA	NA	NA	NA	NA	NA	NA	NA	NA	NA
11293.C.0535	GGACAAGTGCGA	GTGTGYCAGCMGCCGCGGTAA	11293.C.0142	G10	3	UCSDMI	DMNS_Garneau	buccal samples from Denver Museum of Nature and Science	NA	NA	Illumina MiSeq	Illumina EMP protocol 515fbc, 806r amplification of 16S rRNA V4	GT	443912	C.0535	FWD:GTGYCAGCMGCCGCGGTAA; REV:GGACTACNVGGGTWTCTAAT	Illumina	NA	GTGTGCCAGCMGCCGCGGTAA	11917	RIKE	DMNS	11293	UCSDMI	2/21/17	DMNS_S1_L001	DMNS_Plate_3	Sequencing by synthesis	16S rRNA	V4	NA	311318B	311426B	1798402	DMNS_Plate_3_C.0535_G10	sample	No	years	NA	NA	NA	NA	NA	NA	NA	NA	NA	NA	NA
11293.C.0537	ACCTACTTGTCT	GTGTGYCAGCMGCCGCGGTAA	11293.C.0537	A8	2	UCSDMI	DMNS_Garneau	buccal samples from Denver Museum of Nature and Science	NA	NA	Illumina MiSeq	Illumina EMP protocol 515fbc, 806r amplification of 16S rRNA V4	GT	443912	C.0537	FWD:GTGYCAGCMGCCGCGGTAA; REV:GGACTACNVGGGTWTCTAAT	Illumina	NA	GTGTGCCAGCMGCCGCGGTAA	11917	CARMEN	DMNS	11293	UCSDMI	2/21/17	DMNS_S1_L001	DMNS_Plate_2	Sequencing by synthesis	16S rRNA	V4	NA	3076189	409172Z	1798402	DMNS_Plate_2_C.0537_A8	sample	No	years	less than 6oz	more than 20oz	NA	more than 20oz	more than 20oz	more than 20oz	8oz	16oz	Kambucha	more than 20oz	more than 20oz
11293.C.0538	GGAGAACGACAC	GTGTGYCAGCMGCCGCGGTAA	11293.C.0538	B8	2	UCSDMI	DMNS_Garneau	buccal samples from Denver Museum of Nature and Science	NA	NA	Illumina MiSeq	Illumina EMP protocol 515fbc, 806r amplification of 16S rRNA V4	GT	443912	C.0538	FWD:GTGYCAGCMGCCGCGGTAA; REV:GGACTACNVGGGTWTCTAAT	Illumina	NA	GTGTGCCAGCMGCCGCGGTAA	11917	CARMEN	DMNS	11293	UCSDMI	2/21/17	DMNS_S1_L001	DMNS_Plate_2	Sequencing by synthesis	16S rRNA	V4	NA	3076189	409172Z	1798402	DMNS_Plate_2_C.0538_B8	sample	No	years	NA	NA	NA	NA	NA	NA	NA	NA	NA	NA	NA
11293.C.0539	GCGAGGAAGTCC	GTGTGYCAGCMGCCGCGGTAA	11293.C.0135	H10	3	UCSDMI	DMNS_Garneau	buccal samples from Denver Museum of Nature and Science	NA	NA	Illumina MiSeq	Illumina EMP protocol 515fbc, 806r amplification of 16S rRNA V4	GT	443912	C.0539	FWD:GTGYCAGCMGCCGCGGTAA; REV:GGACTACNVGGGTWTCTAAT	Illumina	NA	GTGTGCCAGCMGCCGCGGTAA	11917	RIKE	DMNS	11293	UCSDMI	2/21/17	DMNS_S1_L001	DMNS_Plate_3	Sequencing by synthesis	16S rRNA	V4	NA	311318B	311426B	1798402	DMNS_Plate_3_C.0539_H10	sample	No	years	NA	NA	NA	NA	NA	NA	NA	NA	NA	NA	NA
11293.C.0540	AATTAATATGTA	GTGTGYCAGCMGCCGCGGTAA	11293.C.0540	C8	2	UCSDMI	DMNS_Garneau	buccal samples from Denver Museum of Nature and Science	NA	NA	Illumina MiSeq	Illumina EMP protocol 515fbc, 806r amplification of 16S rRNA V4	GT	443912	C.0540	FWD:GTGYCAGCMGCCGCGGTAA; REV:GGACTACNVGGGTWTCTAAT	Illumina	NA	GTGTGCCAGCMGCCGCGGTAA	11917	CARMEN	DMNS	11293	UCSDMI	2/21/17	DMNS_S1_L001	DMNS_Plate_2	Sequencing by synthesis	16S rRNA	V4	NA	3076189	409172Z	1798402	DMNS_Plate_2_C.0540_C8	sample	No	years	NA	NA	NA	NA	NA	NA	NA	NA	NA	NA	NA
11293.C.0544	AGGATCAGGGAA	GTGTGYCAGCMGCCGCGGTAA	11293.C.0544	D10	1	UCSDMI	DMNS_Garneau	buccal samples from Denver Museum of Nature and Science	NA	NA	Illumina MiSeq	Illumina EMP protocol 515fbc, 806r amplification of 16S rRNA V4	GT	443912	C.0544	FWD:GTGYCAGCMGCCGCGGTAA; REV:GGACTACNVGGGTWTCTAAT	Illumina	NA	GTGTGCCAGCMGCCGCGGTAA	11917	CARMEN	DMNS	11293	UCSDMI	2/21/17	DMNS_S1_L001	DMNS_Plate_1	Sequencing by synthesis	16S rRNA	V4	NA	3076189	409172Z	1798402	DMNS_Plate_1_C.0544_D10	sample	No	years	16oz	more than 20oz	more than 20oz	more than 20oz	12oz	more than 20oz	more than 20oz	NA	NA	12oz	more than 20oz
11293.C.0545	CTAATCAGAGTG	GTGTGYCAGCMGCCGCGGTAA	11293.C.0545	D8	2	UCSDMI	DMNS_Garneau	buccal samples from Denver Museum of Nature and Science	NA	NA	Illumina MiSeq	Illumina EMP protocol 515fbc, 806r amplification of 16S rRNA V4	GT	443912	C.0545	FWD:GTGYCAGCMGCCGCGGTAA; REV:GGACTACNVGGGTWTCTAAT	Illumina	NA	GTGTGCCAGCMGCCGCGGTAA	11917	CARMEN	DMNS	11293	UCSDMI	2/21/17	DMNS_S1_L001	DMNS_Plate_2	Sequencing by synthesis	16S rRNA	V4	NA	3076189	409172Z	1798402	DMNS_Plate_2_C.0545_D8	sample	No	years	NA	NA	NA	NA	NA	NA	NA	NA	NA	NA	NA
11293.C.0546	TTAATGGATCGG	GTGTGYCAGCMGCCGCGGTAA	11293.C.0546	E8	2	UCSDMI	DMNS_Garneau	buccal samples from Denver Museum of Nature and Science	NA	NA	Illumina MiSeq	Illumina EMP protocol 515fbc, 806r amplification of 16S rRNA V4	GT	443912	C.0546	FWD:GTGYCAGCMGCCGCGGTAA; REV:GGACTACNVGGGTWTCTAAT	Illumina	NA	GTGTGCCAGCMGCCGCGGTAA	11917	CARMEN	DMNS	11293	UCSDMI	2/21/17	DMNS_S1_L001	DMNS_Plate_2	Sequencing by synthesis	16S rRNA	V4	NA	3076189	409172Z	1798402	DMNS_Plate_2_C.0546_E8	sample	No	years	more than 20oz	8oz	more than 20oz	more than 20oz	more than 20oz	8oz	less than 6oz	NA	NA	more than 20oz	more than 20oz
11293.C.0547	TAGGAACTCACC	GTGTGYCAGCMGCCGCGGTAA	11293.C.0547	F8	2	UCSDMI	DMNS_Garneau	buccal samples from Denver Museum of Nature and Science	NA	NA	Illumina MiSeq	Illumina EMP protocol 515fbc, 806r amplification of 16S rRNA V4	GT	443912	C.0547	FWD:GTGYCAGCMGCCGCGGTAA; REV:GGACTACNVGGGTWTCTAAT	Illumina	NA	GTGTGCCAGCMGCCGCGGTAA	11917	CARMEN	DMNS	11293	UCSDMI	2/21/17	DMNS_S1_L001	DMNS_Plate_2	Sequencing by synthesis	16S rRNA	V4	NA	3076189	409172Z	1798402	DMNS_Plate_2_C.0547_F8	sample	No	years	NA	12oz	NA	NA	NA	NA	NA	NA	NA	less than 6oz	NA
11293.C.0549	ACGACAACGGGC	GTGTGYCAGCMGCCGCGGTAA	11293.C.0549	G8	2	UCSDMI	DMNS_Garneau	buccal samples from Denver Museum of Nature and Science	NA	NA	Illumina MiSeq	Illumina EMP protocol 515fbc, 806r amplification of 16S rRNA V4	GT	443912	C.0549	FWD:GTGYCAGCMGCCGCGGTAA; REV:GGACTACNVGGGTWTCTAAT	Illumina	NA	GTGTGCCAGCMGCCGCGGTAA	11917	CARMEN	DMNS	11293	UCSDMI	2/21/17	DMNS_S1_L001	DMNS_Plate_2	Sequencing by synthesis	16S rRNA	V4	NA	3076189	409172Z	1798402	DMNS_Plate_2_C.0549_G8	sample	No	years	more than 20oz	more than 20oz	more than 20oz	16oz	more than 20oz	more than 20oz	more than 20oz	NA	NA	more than 20oz	more than 20oz
11293.C.0550	CGATGAATATCG	GTGTGYCAGCMGCCGCGGTAA	11293.C.0550	H8	2	UCSDMI	DMNS_Garneau	buccal samples from Denver Museum of Nature and Science	NA	NA	Illumina MiSeq	Illumina EMP protocol 515fbc, 806r amplification of 16S rRNA V4	GT	443912	C.0550	FWD:GTGYCAGCMGCCGCGGTAA; REV:GGACTACNVGGGTWTCTAAT	Illumina	NA	GTGTGCCAGCMGCCGCGGTAA	11917	CARMEN	DMNS	11293	UCSDMI	2/21/17	DMNS_S1_L001	DMNS_Plate_2	Sequencing by synthesis	16S rRNA	V4	NA	3076189	409172Z	1798402	DMNS_Plate_2_C.0550_H8	sample	No	years	NA	NA	NA	NA	NA	NA	NA	NA	NA	NA	NA
11293.C.0551	ACTGTGACGTCC	GTGTGYCAGCMGCCGCGGTAA	11293.C.0551	A9	2	UCSDMI	DMNS_Garneau	buccal samples from Denver Museum of Nature and Science	NA	NA	Illumina MiSeq	Illumina EMP protocol 515fbc, 806r amplification of 16S rRNA V4	GT	443912	C.0551	FWD:GTGYCAGCMGCCGCGGTAA; REV:GGACTACNVGGGTWTCTAAT	Illumina	NA	GTGTGCCAGCMGCCGCGGTAA	11917	CARMEN	DMNS	11293	UCSDMI	2/21/17	DMNS_S1_L001	DMNS_Plate_2	Sequencing by synthesis	16S rRNA	V4	NA	3076189	409172Z	1798402	DMNS_Plate_2_C.0551_A9	sample	No	years	NA	NA	NA	NA	NA	NA	NA	NA	NA	NA	NA
11293.C.0552	CCTACCATTGTT	GTGTGYCAGCMGCCGCGGTAA	11293.C.0552	B9	2	UCSDMI	DMNS_Garneau	buccal samples from Denver Museum of Nature and Science	NA	NA	Illumina MiSeq	Illumina EMP protocol 515fbc, 806r amplification of 16S rRNA V4	GT	443912	C.0552	FWD:GTGYCAGCMGCCGCGGTAA; REV:GGACTACNVGGGTWTCTAAT	Illumina	NA	GTGTGCCAGCMGCCGCGGTAA	11917	CARMEN	DMNS	11293	UCSDMI	2/21/17	DMNS_S1_L001	DMNS_Plate_2	Sequencing by synthesis	16S rRNA	V4	NA	3076189	409172Z	1798402	DMNS_Plate_2_C.0552_B9	sample	No	years	NA	less than 6oz	NA	12oz	NA	NA	NA	NA	NA	NA	NA
11293.C.0553	GTTAACTTACTA	GTGTGYCAGCMGCCGCGGTAA	11293.C.0106	A11	3	UCSDMI	DMNS_Garneau	buccal samples from Denver Museum of Nature and Science	NA	NA	Illumina MiSeq	Illumina EMP protocol 515fbc, 806r amplification of 16S rRNA V4	GT	443912	C.0553	FWD:GTGYCAGCMGCCGCGGTAA; REV:GGACTACNVGGGTWTCTAAT	Illumina	NA	GTGTGCCAGCMGCCGCGGTAA	11917	RIKE	DMNS	11293	UCSDMI	2/21/17	DMNS_S1_L001	DMNS_Plate_3	Sequencing by synthesis	16S rRNA	V4	NA	311318B	311426B	1798402	DMNS_Plate_3_C.0553_A11	sample	No	years	NA	NA	NA	NA	NA	NA	NA	NA	NA	NA	NA
11293.C.0556	TAATCCATAATC	GTGTGYCAGCMGCCGCGGTAA	11293.C.0556	B11	2	UCSDMI	DMNS_Garneau	buccal samples from Denver Museum of Nature and Science	NA	NA	Illumina MiSeq	Illumina EMP protocol 515fbc, 806r amplification of 16S rRNA V4	GT	443912	C.0556	FWD:GTGYCAGCMGCCGCGGTAA; REV:GGACTACNVGGGTWTCTAAT	Illumina	NA	GTGTGCCAGCMGCCGCGGTAA	11917	CARMEN	DMNS	11293	UCSDMI	2/21/17	DMNS_S1_L001	DMNS_Plate_2	Sequencing by synthesis	16S rRNA	V4	NA	3076189	409172Z	1798402	DMNS_Plate_2_C.0556_B11	sample	No	years	NA	more than 20oz	NA	NA	NA	NA	NA	8oz	herbal or green tea	NA	NA
11293.C.0557	CTCAGCGGGACG	GTGTGYCAGCMGCCGCGGTAA	11293.C.0097	B11	3	UCSDMI	DMNS_Garneau	buccal samples from Denver Museum of Nature and Science	NA	NA	Illumina MiSeq	Illumina EMP protocol 515fbc, 806r amplification of 16S rRNA V4	GT	443912	C.0557	FWD:GTGYCAGCMGCCGCGGTAA; REV:GGACTACNVGGGTWTCTAAT	Illumina	NA	GTGTGCCAGCMGCCGCGGTAA	11917	RIKE	DMNS	11293	UCSDMI	2/21/17	DMNS_S1_L001	DMNS_Plate_3	Sequencing by synthesis	16S rRNA	V4	NA	311318B	311426B	1798402	DMNS_Plate_3_C.0557_B11	sample	No	years	NA	NA	NA	NA	NA	NA	NA	NA	NA	NA	NA
11293.C.0558	ACTAAGTACCCG	GTGTGYCAGCMGCCGCGGTAA	11293.C.0088	C11	3	UCSDMI	DMNS_Garneau	buccal samples from Denver Museum of Nature and Science	NA	NA	Illumina MiSeq	Illumina EMP protocol 515fbc, 806r amplification of 16S rRNA V4	GT	443912	C.0558	FWD:GTGYCAGCMGCCGCGGTAA; REV:GGACTACNVGGGTWTCTAAT	Illumina	NA	GTGTGCCAGCMGCCGCGGTAA	11917	RIKE	DMNS	11293	UCSDMI	2/21/17	DMNS_S1_L001	DMNS_Plate_3	Sequencing by synthesis	16S rRNA	V4	NA	311318B	311426B	1798402	DMNS_Plate_3_C.0558_C11	sample	No	years	NA	NA	NA	NA	NA	NA	NA	NA	NA	NA	NA
11293.C.0560	CGTTCTGGTGGT	GTGTGYCAGCMGCCGCGGTAA	11293.C.0560	E6	2	UCSDMI	DMNS_Garneau	buccal samples from Denver Museum of Nature and Science	NA	NA	Illumina MiSeq	Illumina EMP protocol 515fbc, 806r amplification of 16S rRNA V4	GT	443912	C.0560	FWD:GTGYCAGCMGCCGCGGTAA; REV:GGACTACNVGGGTWTCTAAT	Illumina	NA	GTGTGCCAGCMGCCGCGGTAA	11917	CARMEN	DMNS	11293	UCSDMI	2/21/17	DMNS_S1_L001	DMNS_Plate_2	Sequencing by synthesis	16S rRNA	V4	NA	3076189	409172Z	1798402	DMNS_Plate_2_C.0560_E6	sample	No	years	more than 20oz	16oz	more than 20oz	16oz	more than 20oz	16oz	less than 6oz	more than 20oz	NA	16oz	more than 20oz
11293.C.0561	GTCATGCTCCAG	GTGTGYCAGCMGCCGCGGTAA	11293.C.0561	H5	1	UCSDMI	DMNS_Garneau	buccal samples from Denver Museum of Nature and Science	NA	NA	Illumina MiSeq	Illumina EMP protocol 515fbc, 806r amplification of 16S rRNA V4	GT	443912	C.0561	FWD:GTGYCAGCMGCCGCGGTAA; REV:GGACTACNVGGGTWTCTAAT	Illumina	NA	GTGTGCCAGCMGCCGCGGTAA	11917	CARMEN	DMNS	11293	UCSDMI	2/21/17	DMNS_S1_L001	DMNS_Plate_1	Sequencing by synthesis	16S rRNA	V4	NA	3076189	409172Z	1798402	DMNS_Plate_1_C.0561_H5	sample	No	years	more than 20oz	less than 6oz	12oz	more than 20oz	more than 20oz	more than 20oz	more than 20oz	NA	NA	more than 20oz	more than 20oz
11293.C.0565	ATCGTAGTGGTC	GTGTGYCAGCMGCCGCGGTAA	11293.C.0565	F6	2	UCSDMI	DMNS_Garneau	buccal samples from Denver Museum of Nature and Science	NA	NA	Illumina MiSeq	Illumina EMP protocol 515fbc, 806r amplification of 16S rRNA V4	GT	443912	C.0565	FWD:GTGYCAGCMGCCGCGGTAA; REV:GGACTACNVGGGTWTCTAAT	Illumina	NA	GTGTGCCAGCMGCCGCGGTAA	11917	CARMEN	DMNS	11293	UCSDMI	2/21/17	DMNS_S1_L001	DMNS_Plate_2	Sequencing by synthesis	16S rRNA	V4	NA	3076189	409172Z	1798402	DMNS_Plate_2_C.0565_F6	sample	No	years	8oz	12oz	NA	20oz	12oz	less than 6oz	less than 6oz	NA	NA	less than 6oz	20oz
11293.C.0566	GAACCGTGCAGG	GTGTGYCAGCMGCCGCGGTAA	11293.C.0069	D11	3	UCSDMI	DMNS_Garneau	buccal samples from Denver Museum of Nature and Science	NA	NA	Illumina MiSeq	Illumina EMP protocol 515fbc, 806r amplification of 16S rRNA V4	GT	443912	C.0566	FWD:GTGYCAGCMGCCGCGGTAA; REV:GGACTACNVGGGTWTCTAAT	Illumina	NA	GTGTGCCAGCMGCCGCGGTAA	11917	RIKE	DMNS	11293	UCSDMI	2/21/17	DMNS_S1_L001	DMNS_Plate_3	Sequencing by synthesis	16S rRNA	V4	NA	311318B	311426B	1798402	DMNS_Plate_3_C.0566_D11	sample	No	years	NA	NA	NA	NA	NA	NA	NA	NA	NA	NA	NA
11293.C.0567	ACTTGGTGTAAG	GTGTGYCAGCMGCCGCGGTAA	11293.C.0567	E10	1	UCSDMI	DMNS_Garneau	buccal samples from Denver Museum of Nature and Science	NA	NA	Illumina MiSeq	Illumina EMP protocol 515fbc, 806r amplification of 16S rRNA V4	GT	443912	C.0567	FWD:GTGYCAGCMGCCGCGGTAA; REV:GGACTACNVGGGTWTCTAAT	Illumina	NA	GTGTGCCAGCMGCCGCGGTAA	11917	CARMEN	DMNS	11293	UCSDMI	2/21/17	DMNS_S1_L001	DMNS_Plate_1	Sequencing by synthesis	16S rRNA	V4	NA	3076189	409172Z	1798402	DMNS_Plate_1_C.0567_E10	sample	No	years	more than 20oz	more than 20oz	more than 20oz	12oz	more than 20oz	more than 20oz	more than 20oz	NA	NA	8oz	20oz
11293.C.0568	TATGGTACCCAG	GTGTGYCAGCMGCCGCGGTAA	11293.C.0568	A6	1	UCSDMI	DMNS_Garneau	buccal samples from Denver Museum of Nature and Science	NA	NA	Illumina MiSeq	Illumina EMP protocol 515fbc, 806r amplification of 16S rRNA V4	GT	443912	C.0568	FWD:GTGYCAGCMGCCGCGGTAA; REV:GGACTACNVGGGTWTCTAAT	Illumina	NA	GTGTGCCAGCMGCCGCGGTAA	11917	CARMEN	DMNS	11293	UCSDMI	2/21/17	DMNS_S1_L001	DMNS_Plate_1	Sequencing by synthesis	16S rRNA	V4	NA	3076189	409172Z	1798402	DMNS_Plate_1_C.0568_A6	sample	No	years	more than 20oz	20oz	12oz	more than 20oz	16oz	more than 20oz	less than 6oz	NA	NA	more than 20oz	more than 20oz
11293.C.0569	TATCATATTACG	GTGTGYCAGCMGCCGCGGTAA	11293.C.0569	A3	2	UCSDMI	DMNS_Garneau	buccal samples from Denver Museum of Nature and Science	NA	NA	Illumina MiSeq	Illumina EMP protocol 515fbc, 806r amplification of 16S rRNA V4	GT	443912	C.0569	FWD:GTGYCAGCMGCCGCGGTAA; REV:GGACTACNVGGGTWTCTAAT	Illumina	NA	GTGTGCCAGCMGCCGCGGTAA	11917	CARMEN	DMNS	11293	UCSDMI	2/21/17	DMNS_S1_L001	DMNS_Plate_2	Sequencing by synthesis	16S rRNA	V4	NA	3076189	409172Z	1798402	DMNS_Plate_2_C.0569_A3	sample	No	years	more than 20oz	12oz	12oz	more than 20oz	more than 20oz	16oz	less than 6oz	NA	NA	more than 20oz	more than 20oz
11293.C.0571	ACGACGCATTTG	GTGTGYCAGCMGCCGCGGTAA	11293.C.0571	F10	1	UCSDMI	DMNS_Garneau	buccal samples from Denver Museum of Nature and Science	NA	NA	Illumina MiSeq	Illumina EMP protocol 515fbc, 806r amplification of 16S rRNA V4	GT	443912	C.0571	FWD:GTGYCAGCMGCCGCGGTAA; REV:GGACTACNVGGGTWTCTAAT	Illumina	NA	GTGTGCCAGCMGCCGCGGTAA	11917	CARMEN	DMNS	11293	UCSDMI	2/21/17	DMNS_S1_L001	DMNS_Plate_1	Sequencing by synthesis	16S rRNA	V4	NA	3076189	409172Z	1798402	DMNS_Plate_1_C.0571_F10	sample	No	years	NA	20oz	8oz	NA	16oz	NA	NA	NA	NA	NA	NA
11293.C.0574	CCGCAGCCGCAG	GTGTGYCAGCMGCCGCGGTAA	11293.C.0068	E11	3	UCSDMI	DMNS_Garneau	buccal samples from Denver Museum of Nature and Science	NA	NA	Illumina MiSeq	Illumina EMP protocol 515fbc, 806r amplification of 16S rRNA V4	GT	443912	C.0574	FWD:GTGYCAGCMGCCGCGGTAA; REV:GGACTACNVGGGTWTCTAAT	Illumina	NA	GTGTGCCAGCMGCCGCGGTAA	11917	RIKE	DMNS	11293	UCSDMI	2/21/17	DMNS_S1_L001	DMNS_Plate_3	Sequencing by synthesis	16S rRNA	V4	NA	311318B	311426B	1798402	DMNS_Plate_3_C.0574_E11	sample	No	years	NA	NA	NA	NA	NA	NA	NA	NA	NA	NA	NA
11293.C.0576	GATCTAATCGAG	GTGTGYCAGCMGCCGCGGTAA	11293.C.0055	F11	3	UCSDMI	DMNS_Garneau	buccal samples from Denver Museum of Nature and Science	NA	NA	Illumina MiSeq	Illumina EMP protocol 515fbc, 806r amplification of 16S rRNA V4	GT	443912	C.0576	FWD:GTGYCAGCMGCCGCGGTAA; REV:GGACTACNVGGGTWTCTAAT	Illumina	NA	GTGTGCCAGCMGCCGCGGTAA	11917	RIKE	DMNS	11293	UCSDMI	2/21/17	DMNS_S1_L001	DMNS_Plate_3	Sequencing by synthesis	16S rRNA	V4	NA	311318B	311426B	1798402	DMNS_Plate_3_C.0576_F11	sample	No	years	NA	NA	NA	NA	NA	NA	NA	NA	NA	NA	NA
11293.C.0582	AATACAGACCTG	GTGTGYCAGCMGCCGCGGTAA	11293.C.0053	G11	3	UCSDMI	DMNS_Garneau	buccal samples from Denver Museum of Nature and Science	NA	NA	Illumina MiSeq	Illumina EMP protocol 515fbc, 806r amplification of 16S rRNA V4	GT	443912	C.0582	FWD:GTGYCAGCMGCCGCGGTAA; REV:GGACTACNVGGGTWTCTAAT	Illumina	NA	GTGTGCCAGCMGCCGCGGTAA	11917	RIKE	DMNS	11293	UCSDMI	2/21/17	DMNS_S1_L001	DMNS_Plate_3	Sequencing by synthesis	16S rRNA	V4	NA	311318B	311426B	1798402	DMNS_Plate_3_C.0582_G11	sample	No	years	NA	NA	NA	NA	NA	NA	NA	NA	NA	NA	NA
11293.C.0583	GCAACGAACGAG	GTGTGYCAGCMGCCGCGGTAA	11293.C.0583	C11	2	UCSDMI	DMNS_Garneau	buccal samples from Denver Museum of Nature and Science	NA	NA	Illumina MiSeq	Illumina EMP protocol 515fbc, 806r amplification of 16S rRNA V4	GT	443912	C.0583	FWD:GTGYCAGCMGCCGCGGTAA; REV:GGACTACNVGGGTWTCTAAT	Illumina	NA	GTGTGCCAGCMGCCGCGGTAA	11917	CARMEN	DMNS	11293	UCSDMI	2/21/17	DMNS_S1_L001	DMNS_Plate_2	Sequencing by synthesis	16S rRNA	V4	NA	3076189	409172Z	1798402	DMNS_Plate_2_C.0583_C11	sample	No	years	12oz	NA	NA	NA	NA	NA	NA	NA	NA	NA	NA
11293.C.0584	GGCGTAACGGCA	GTGTGYCAGCMGCCGCGGTAA	11293.C.0049	H11	3	UCSDMI	DMNS_Garneau	buccal samples from Denver Museum of Nature and Science	NA	NA	Illumina MiSeq	Illumina EMP protocol 515fbc, 806r amplification of 16S rRNA V4	GT	443912	C.0584	FWD:GTGYCAGCMGCCGCGGTAA; REV:GGACTACNVGGGTWTCTAAT	Illumina	NA	GTGTGCCAGCMGCCGCGGTAA	11917	RIKE	DMNS	11293	UCSDMI	2/21/17	DMNS_S1_L001	DMNS_Plate_3	Sequencing by synthesis	16S rRNA	V4	NA	311318B	311426B	1798402	DMNS_Plate_3_C.0584_H11	sample	Yes	years	NA	NA	NA	NA	NA	NA	NA	NA	NA	NA	NA
11293.C.0585	AGCGCGGCGAAT	GTGTGYCAGCMGCCGCGGTAA	11293.C.0585	D11	2	UCSDMI	DMNS_Garneau	buccal samples from Denver Museum of Nature and Science	NA	NA	Illumina MiSeq	Illumina EMP protocol 515fbc, 806r amplification of 16S rRNA V4	GT	443912	C.0585	FWD:GTGYCAGCMGCCGCGGTAA; REV:GGACTACNVGGGTWTCTAAT	Illumina	NA	GTGTGCCAGCMGCCGCGGTAA	11917	CARMEN	DMNS	11293	UCSDMI	2/21/17	DMNS_S1_L001	DMNS_Plate_2	Sequencing by synthesis	16S rRNA	V4	NA	3076189	409172Z	1798402	DMNS_Plate_2_C.0585_D11	sample	No	years	8oz	12oz	more than 20oz	more than 20oz	12oz	more than 20oz	less than 6oz	NA	NA	8oz	12oz
11293.C.0590	GAGAAGCTTATA	GTGTGYCAGCMGCCGCGGTAA	11293.C.0042	A12	3	UCSDMI	DMNS_Garneau	buccal samples from Denver Museum of Nature and Science	NA	NA	Illumina MiSeq	Illumina EMP protocol 515fbc, 806r amplification of 16S rRNA V4	GT	443912	C.0590	FWD:GTGYCAGCMGCCGCGGTAA; REV:GGACTACNVGGGTWTCTAAT	Illumina	NA	GTGTGCCAGCMGCCGCGGTAA	11917	RIKE	DMNS	11293	UCSDMI	2/21/17	DMNS_S1_L001	DMNS_Plate_3	Sequencing by synthesis	16S rRNA	V4	NA	311318B	311426B	1798402	DMNS_Plate_3_C.0590_A12	sample	Yes	years	NA	NA	NA	NA	NA	NA	NA	NA	NA	NA	NA
11293.C.0594	CGCTGTGGATTA	GTGTGYCAGCMGCCGCGGTAA	11293.C.0594	G6	2	UCSDMI	DMNS_Garneau	buccal samples from Denver Museum of Nature and Science	NA	NA	Illumina MiSeq	Illumina EMP protocol 515fbc, 806r amplification of 16S rRNA V4	GT	443912	C.0594	FWD:GTGYCAGCMGCCGCGGTAA; REV:GGACTACNVGGGTWTCTAAT	Illumina	NA	GTGTGCCAGCMGCCGCGGTAA	11917	CARMEN	DMNS	11293	UCSDMI	2/21/17	DMNS_S1_L001	DMNS_Plate_2	Sequencing by synthesis	16S rRNA	V4	NA	3076189	409172Z	1798402	DMNS_Plate_2_C.0594_G6	sample	Yes	years	8oz	16oz	less than 6oz	less than 6oz	12oz	less than 6oz	12oz	NA	NA	less than 6oz	12oz
11293.C.0597	GCTGCGTATACC	GTGTGYCAGCMGCCGCGGTAA	11293.C.0038	B12	3	UCSDMI	DMNS_Garneau	buccal samples from Denver Museum of Nature and Science	NA	NA	Illumina MiSeq	Illumina EMP protocol 515fbc, 806r amplification of 16S rRNA V4	GT	443912	C.0597	FWD:GTGYCAGCMGCCGCGGTAA; REV:GGACTACNVGGGTWTCTAAT	Illumina	NA	GTGTGCCAGCMGCCGCGGTAA	11917	RIKE	DMNS	11293	UCSDMI	2/21/17	DMNS_S1_L001	DMNS_Plate_3	Sequencing by synthesis	16S rRNA	V4	NA	311318B	311426B	1798402	DMNS_Plate_3_C.0597_B12	sample	No	years	NA	NA	NA	NA	NA	NA	NA	NA	NA	NA	NA
11293.C.0598	CATTTGACGACG	GTGTGYCAGCMGCCGCGGTAA	11293.C.0027	C12	3	UCSDMI	DMNS_Garneau	buccal samples from Denver Museum of Nature and Science	NA	NA	Illumina MiSeq	Illumina EMP protocol 515fbc, 806r amplification of 16S rRNA V4	GT	443912	C.0598	FWD:GTGYCAGCMGCCGCGGTAA; REV:GGACTACNVGGGTWTCTAAT	Illumina	NA	GTGTGCCAGCMGCCGCGGTAA	11917	RIKE	DMNS	11293	UCSDMI	2/21/17	DMNS_S1_L001	DMNS_Plate_3	Sequencing by synthesis	16S rRNA	V4	NA	311318B	311426B	1798402	DMNS_Plate_3_C.0598_C12	sample	No	years	NA	NA	NA	NA	NA	NA	NA	NA	NA	NA	NA
11293.C.0603	ACGGCGTTATGT	GTGTGYCAGCMGCCGCGGTAA	11293.C.0026	D12	3	UCSDMI	DMNS_Garneau	buccal samples from Denver Museum of Nature and Science	NA	NA	Illumina MiSeq	Illumina EMP protocol 515fbc, 806r amplification of 16S rRNA V4	GT	443912	C.0603	FWD:GTGYCAGCMGCCGCGGTAA; REV:GGACTACNVGGGTWTCTAAT	Illumina	NA	GTGTGCCAGCMGCCGCGGTAA	11917	RIKE	DMNS	11293	UCSDMI	2/21/17	DMNS_S1_L001	DMNS_Plate_3	Sequencing by synthesis	16S rRNA	V4	NA	311318B	311426B	1798402	DMNS_Plate_3_C.0603_D12	sample	No	years	NA	NA	NA	NA	NA	NA	NA	NA	NA	NA	NA
11293.C.0614	TAGGACGGGAGT	GTGTGYCAGCMGCCGCGGTAA	11293.C.0614	A1	4	UCSDMI	DMNS_Garneau	buccal samples from Denver Museum of Nature and Science	NA	NA	Illumina MiSeq	Illumina EMP protocol 515fbc, 806r amplification of 16S rRNA V4	GT	443912	C.0614	FWD:GTGYCAGCMGCCGCGGTAA; REV:GGACTACNVGGGTWTCTAAT	Illumina	NA	GTGTGCCAGCMGCCGCGGTAA	11917	RIKE	DMNS	11293	UCSDMI	2/21/17	DMNS_S1_L001	DMNS_Plate_4	Sequencing by synthesis	16S rRNA	V4	NA	311318B	311426B	1798402	DMNS_Plate_4_C.0614_A1	sample	No	years	NA	NA	NA	NA	NA	NA	NA	NA	NA	NA	NA
11293.C.0615	GTCAGGTGCGGC	GTGTGYCAGCMGCCGCGGTAA	11293.C.0615	E11	2	UCSDMI	DMNS_Garneau	buccal samples from Denver Museum of Nature and Science	NA	NA	Illumina MiSeq	Illumina EMP protocol 515fbc, 806r amplification of 16S rRNA V4	GT	443912	C.0615	FWD:GTGYCAGCMGCCGCGGTAA; REV:GGACTACNVGGGTWTCTAAT	Illumina	NA	GTGTGCCAGCMGCCGCGGTAA	11917	CARMEN	DMNS	11293	UCSDMI	2/21/17	DMNS_S1_L001	DMNS_Plate_2	Sequencing by synthesis	16S rRNA	V4	NA	3076189	409172Z	1798402	DMNS_Plate_2_C.0615_E11	sample	No	years	8oz	8oz	8oz	more than 20oz	more than 20oz	8oz	less than 6oz	NA	NA	more than 20oz	12oz
11293.C.0616	GTTTGGCCACAC	GTGTGYCAGCMGCCGCGGTAA	11293.C.0616	B1	4	UCSDMI	DMNS_Garneau	buccal samples from Denver Museum of Nature and Science	NA	NA	Illumina MiSeq	Illumina EMP protocol 515fbc, 806r amplification of 16S rRNA V4	GT	443912	C.0616	FWD:GTGYCAGCMGCCGCGGTAA; REV:GGACTACNVGGGTWTCTAAT	Illumina	NA	GTGTGCCAGCMGCCGCGGTAA	11917	RIKE	DMNS	11293	UCSDMI	2/21/17	DMNS_S1_L001	DMNS_Plate_4	Sequencing by synthesis	16S rRNA	V4	NA	311318B	311426B	1798402	DMNS_Plate_4_C.0616_B1	sample	No	years	NA	NA	NA	NA	NA	NA	NA	NA	NA	NA	NA
11293.C.0624	TATATAGTATCC	GTGTGYCAGCMGCCGCGGTAA	11293.C.0624	C1	4	UCSDMI	DMNS_Garneau	buccal samples from Denver Museum of Nature and Science	NA	NA	Illumina MiSeq	Illumina EMP protocol 515fbc, 806r amplification of 16S rRNA V4	GT	443912	C.0624	FWD:GTGYCAGCMGCCGCGGTAA; REV:GGACTACNVGGGTWTCTAAT	Illumina	NA	GTGTGCCAGCMGCCGCGGTAA	11917	RIKE	DMNS	11293	UCSDMI	2/21/17	DMNS_S1_L001	DMNS_Plate_4	Sequencing by synthesis	16S rRNA	V4	NA	311318B	311426B	1798402	DMNS_Plate_4_C.0624_C1	sample	No	years	NA	NA	NA	NA	NA	NA	NA	NA	NA	NA	NA
11293.C.0626	CATAAGGGAGGC	GTGTGYCAGCMGCCGCGGTAA	11293.C.0626	D1	4	UCSDMI	DMNS_Garneau	buccal samples from Denver Museum of Nature and Science	NA	NA	Illumina MiSeq	Illumina EMP protocol 515fbc, 806r amplification of 16S rRNA V4	GT	443912	C.0626	FWD:GTGYCAGCMGCCGCGGTAA; REV:GGACTACNVGGGTWTCTAAT	Illumina	NA	GTGTGCCAGCMGCCGCGGTAA	11917	RIKE	DMNS	11293	UCSDMI	2/21/17	DMNS_S1_L001	DMNS_Plate_4	Sequencing by synthesis	16S rRNA	V4	NA	311318B	311426B	1798402	DMNS_Plate_4_C.0626_D1	sample	No	years	NA	NA	NA	NA	NA	NA	NA	NA	NA	NA	NA
11293.C.0627	GTGCAACCAATC	GTGTGYCAGCMGCCGCGGTAA	11293.C.0627	E1	4	UCSDMI	DMNS_Garneau	buccal samples from Denver Museum of Nature and Science	NA	NA	Illumina MiSeq	Illumina EMP protocol 515fbc, 806r amplification of 16S rRNA V4	GT	443912	C.0627	FWD:GTGYCAGCMGCCGCGGTAA; REV:GGACTACNVGGGTWTCTAAT	Illumina	NA	GTGTGCCAGCMGCCGCGGTAA	11917	RIKE	DMNS	11293	UCSDMI	2/21/17	DMNS_S1_L001	DMNS_Plate_4	Sequencing by synthesis	16S rRNA	V4	NA	311318B	311426B	1798402	DMNS_Plate_4_C.0627_E1	sample	No	years	NA	NA	NA	NA	NA	NA	NA	NA	NA	NA	NA
11293.C.0631	CTCACCTAGGAA	GTGTGYCAGCMGCCGCGGTAA	11293.C.0631	F1	4	UCSDMI	DMNS_Garneau	buccal samples from Denver Museum of Nature and Science	NA	NA	Illumina MiSeq	Illumina EMP protocol 515fbc, 806r amplification of 16S rRNA V4	GT	443912	C.0631	FWD:GTGYCAGCMGCCGCGGTAA; REV:GGACTACNVGGGTWTCTAAT	Illumina	NA	GTGTGCCAGCMGCCGCGGTAA	11917	RIKE	DMNS	11293	UCSDMI	2/21/17	DMNS_S1_L001	DMNS_Plate_4	Sequencing by synthesis	16S rRNA	V4	NA	311318B	311426B	1798402	DMNS_Plate_4_C.0631_F1	sample	No	years	NA	NA	NA	NA	NA	NA	NA	NA	NA	NA	NA
11293.C.0635	ACGTGAGGAACG	GTGTGYCAGCMGCCGCGGTAA	11293.C.0635	B6	1	UCSDMI	DMNS_Garneau	buccal samples from Denver Museum of Nature and Science	NA	NA	Illumina MiSeq	Illumina EMP protocol 515fbc, 806r amplification of 16S rRNA V4	GT	443912	C.0635	FWD:GTGYCAGCMGCCGCGGTAA; REV:GGACTACNVGGGTWTCTAAT	Illumina	NA	GTGTGCCAGCMGCCGCGGTAA	11917	CARMEN	DMNS	11293	UCSDMI	2/21/17	DMNS_S1_L001	DMNS_Plate_1	Sequencing by synthesis	16S rRNA	V4	NA	3076189	409172Z	1798402	DMNS_Plate_1_C.0635_B6	sample	No	years	NA	NA	NA	NA	8oz	NA	NA	NA	NA	NA	8oz
11293.C.0636	TACTGTACTGTT	GTGTGYCAGCMGCCGCGGTAA	11293.C.0636	G1	4	UCSDMI	DMNS_Garneau	buccal samples from Denver Museum of Nature and Science	NA	NA	Illumina MiSeq	Illumina EMP protocol 515fbc, 806r amplification of 16S rRNA V4	GT	443912	C.0636	FWD:GTGYCAGCMGCCGCGGTAA; REV:GGACTACNVGGGTWTCTAAT	Illumina	NA	GTGTGCCAGCMGCCGCGGTAA	11917	RIKE	DMNS	11293	UCSDMI	2/21/17	DMNS_S1_L001	DMNS_Plate_4	Sequencing by synthesis	16S rRNA	V4	NA	311318B	311426B	1798402	DMNS_Plate_4_C.0636_G1	sample	No	years	NA	NA	NA	NA	NA	NA	NA	NA	NA	NA	NA
11293.C.0638	CTAGAGCTCCCA	GTGTGYCAGCMGCCGCGGTAA	11293.C.0638	H1	4	UCSDMI	DMNS_Garneau	buccal samples from Denver Museum of Nature and Science	NA	NA	Illumina MiSeq	Illumina EMP protocol 515fbc, 806r amplification of 16S rRNA V4	GT	443912	C.0638	FWD:GTGYCAGCMGCCGCGGTAA; REV:GGACTACNVGGGTWTCTAAT	Illumina	NA	GTGTGCCAGCMGCCGCGGTAA	11917	RIKE	DMNS	11293	UCSDMI	2/21/17	DMNS_S1_L001	DMNS_Plate_4	Sequencing by synthesis	16S rRNA	V4	NA	311318B	311426B	1798402	DMNS_Plate_4_C.0638_H1	sample	No	years	NA	NA	NA	NA	NA	NA	NA	NA	NA	NA	NA
11293.C.0639	AAGTCTTATCTC	GTGTGYCAGCMGCCGCGGTAA	11293.C.0639	A2	4	UCSDMI	DMNS_Garneau	buccal samples from Denver Museum of Nature and Science	NA	NA	Illumina MiSeq	Illumina EMP protocol 515fbc, 806r amplification of 16S rRNA V4	GT	443912	C.0639	FWD:GTGYCAGCMGCCGCGGTAA; REV:GGACTACNVGGGTWTCTAAT	Illumina	NA	GTGTGCCAGCMGCCGCGGTAA	11917	RIKE	DMNS	11293	UCSDMI	2/21/17	DMNS_S1_L001	DMNS_Plate_4	Sequencing by synthesis	16S rRNA	V4	NA	311318B	311426B	1798402	DMNS_Plate_4_C.0639_A2	sample	No	years	NA	NA	NA	NA	NA	NA	NA	NA	NA	NA	NA
11293.C.0642	GCTCGAAGATTC	GTGTGYCAGCMGCCGCGGTAA	11293.C.0642	G10	1	UCSDMI	DMNS_Garneau	buccal samples from Denver Museum of Nature and Science	NA	NA	Illumina MiSeq	Illumina EMP protocol 515fbc, 806r amplification of 16S rRNA V4	GT	443912	C.0642	FWD:GTGYCAGCMGCCGCGGTAA; REV:GGACTACNVGGGTWTCTAAT	Illumina	NA	GTGTGCCAGCMGCCGCGGTAA	11917	CARMEN	DMNS	11293	UCSDMI	2/21/17	DMNS_S1_L001	DMNS_Plate_1	Sequencing by synthesis	16S rRNA	V4	NA	3076189	409172Z	1798402	DMNS_Plate_1_C.0642_G10	sample	No	years	8oz	less than 6oz	8oz	12oz	less than 6oz	8oz	less than 6oz	NA	NA	less than 6oz	8oz
11293.C.0644	GTCCTACACAGC	GTGTGYCAGCMGCCGCGGTAA	11293.C.0644	B2	4	UCSDMI	DMNS_Garneau	buccal samples from Denver Museum of Nature and Science	NA	NA	Illumina MiSeq	Illumina EMP protocol 515fbc, 806r amplification of 16S rRNA V4	GT	443912	C.0644	FWD:GTGYCAGCMGCCGCGGTAA; REV:GGACTACNVGGGTWTCTAAT	Illumina	NA	GTGTGCCAGCMGCCGCGGTAA	11917	RIKE	DMNS	11293	UCSDMI	2/21/17	DMNS_S1_L001	DMNS_Plate_4	Sequencing by synthesis	16S rRNA	V4	NA	311318B	311426B	1798402	DMNS_Plate_4_C.0644_B2	sample	No	years	NA	NA	NA	NA	NA	NA	NA	NA	NA	NA	NA
11293.C.0648	ACTGTTTACTGT	GTGTGYCAGCMGCCGCGGTAA	11293.C.0648	C2	4	UCSDMI	DMNS_Garneau	buccal samples from Denver Museum of Nature and Science	NA	NA	Illumina MiSeq	Illumina EMP protocol 515fbc, 806r amplification of 16S rRNA V4	GT	443912	C.0648	FWD:GTGYCAGCMGCCGCGGTAA; REV:GGACTACNVGGGTWTCTAAT	Illumina	NA	GTGTGCCAGCMGCCGCGGTAA	11917	RIKE	DMNS	11293	UCSDMI	2/21/17	DMNS_S1_L001	DMNS_Plate_4	Sequencing by synthesis	16S rRNA	V4	NA	311318B	311426B	1798402	DMNS_Plate_4_C.0648_C2	sample	No	years	NA	NA	NA	NA	NA	NA	NA	NA	NA	NA	NA
11293.C.0649	CAGGCCACTCTC	GTGTGYCAGCMGCCGCGGTAA	11293.C.0649	D2	4	UCSDMI	DMNS_Garneau	buccal samples from Denver Museum of Nature and Science	NA	NA	Illumina MiSeq	Illumina EMP protocol 515fbc, 806r amplification of 16S rRNA V4	GT	443912	C.0649	FWD:GTGYCAGCMGCCGCGGTAA; REV:GGACTACNVGGGTWTCTAAT	Illumina	NA	GTGTGCCAGCMGCCGCGGTAA	11917	RIKE	DMNS	11293	UCSDMI	2/21/17	DMNS_S1_L001	DMNS_Plate_4	Sequencing by synthesis	16S rRNA	V4	NA	311318B	311426B	1798402	DMNS_Plate_4_C.0649_D2	sample	No	years	NA	NA	NA	NA	NA	NA	NA	NA	NA	NA	NA
11293.C.0654	AAGAACTCATGA	GTGTGYCAGCMGCCGCGGTAA	11293.C.0654	C6	1	UCSDMI	DMNS_Garneau	buccal samples from Denver Museum of Nature and Science	NA	NA	Illumina MiSeq	Illumina EMP protocol 515fbc, 806r amplification of 16S rRNA V4	GT	443912	C.0654	FWD:GTGYCAGCMGCCGCGGTAA; REV:GGACTACNVGGGTWTCTAAT	Illumina	NA	GTGTGCCAGCMGCCGCGGTAA	11917	CARMEN	DMNS	11293	UCSDMI	2/21/17	DMNS_S1_L001	DMNS_Plate_1	Sequencing by synthesis	16S rRNA	V4	NA	3076189	409172Z	1798402	DMNS_Plate_1_C.0654_C6	sample	No	years	less than 6oz	16oz	12oz	less than 6oz	12oz	NA	less than 6oz	NA	NA	NA	less than 6oz
11293.C.0659	ACCCAAGCGTTA	GTGTGYCAGCMGCCGCGGTAA	11293.C.0659	E2	4	UCSDMI	DMNS_Garneau	buccal samples from Denver Museum of Nature and Science	NA	NA	Illumina MiSeq	Illumina EMP protocol 515fbc, 806r amplification of 16S rRNA V4	GT	443912	C.0659	FWD:GTGYCAGCMGCCGCGGTAA; REV:GGACTACNVGGGTWTCTAAT	Illumina	NA	GTGTGCCAGCMGCCGCGGTAA	11917	RIKE	DMNS	11293	UCSDMI	2/21/17	DMNS_S1_L001	DMNS_Plate_4	Sequencing by synthesis	16S rRNA	V4	NA	311318B	311426B	1798402	DMNS_Plate_4_C.0659_E2	sample	No	years	NA	NA	NA	NA	NA	NA	NA	NA	NA	NA	NA
11293.C.0660	AGATGCAATGAT	GTGTGYCAGCMGCCGCGGTAA	11293.C.0660	F2	4	UCSDMI	DMNS_Garneau	buccal samples from Denver Museum of Nature and Science	NA	NA	Illumina MiSeq	Illumina EMP protocol 515fbc, 806r amplification of 16S rRNA V4	GT	443912	C.0660	FWD:GTGYCAGCMGCCGCGGTAA; REV:GGACTACNVGGGTWTCTAAT	Illumina	NA	GTGTGCCAGCMGCCGCGGTAA	11917	RIKE	DMNS	11293	UCSDMI	2/21/17	DMNS_S1_L001	DMNS_Plate_4	Sequencing by synthesis	16S rRNA	V4	NA	311318B	311426B	1798402	DMNS_Plate_4_C.0660_F2	sample	No	years	NA	NA	NA	NA	NA	NA	NA	NA	NA	NA	NA
11293.C.0666	TACGGATTATGG	GTGTGYCAGCMGCCGCGGTAA	11293.C.0666	D6	1	UCSDMI	DMNS_Garneau	buccal samples from Denver Museum of Nature and Science	NA	NA	Illumina MiSeq	Illumina EMP protocol 515fbc, 806r amplification of 16S rRNA V4	GT	443912	C.0666	FWD:GTGYCAGCMGCCGCGGTAA; REV:GGACTACNVGGGTWTCTAAT	Illumina	NA	GTGTGCCAGCMGCCGCGGTAA	11917	CARMEN	DMNS	11293	UCSDMI	2/21/17	DMNS_S1_L001	DMNS_Plate_1	Sequencing by synthesis	16S rRNA	V4	NA	3076189	409172Z	1798402	DMNS_Plate_1_C.0666_D6	sample	No	years	less than 6oz	12oz	12oz	less than 6oz	less than 6oz	less than 6oz	less than 6oz	12oz	Kombucha	less than 6oz	12oz
11293.C.0674	TCTCGCACTGGA	GTGTGYCAGCMGCCGCGGTAA	11293.C.0674	G2	4	UCSDMI	DMNS_Garneau	buccal samples from Denver Museum of Nature and Science	NA	NA	Illumina MiSeq	Illumina EMP protocol 515fbc, 806r amplification of 16S rRNA V4	GT	443912	C.0674	FWD:GTGYCAGCMGCCGCGGTAA; REV:GGACTACNVGGGTWTCTAAT	Illumina	NA	GTGTGCCAGCMGCCGCGGTAA	11917	RIKE	DMNS	11293	UCSDMI	2/21/17	DMNS_S1_L001	DMNS_Plate_4	Sequencing by synthesis	16S rRNA	V4	NA	311318B	311426B	1798402	DMNS_Plate_4_C.0674_G2	sample	No	years	NA	NA	NA	NA	NA	NA	NA	NA	NA	NA	NA
11293.C.0678	ACATACTGAGCA	GTGTGYCAGCMGCCGCGGTAA	11293.C.0678	E6	1	UCSDMI	DMNS_Garneau	buccal samples from Denver Museum of Nature and Science	NA	NA	Illumina MiSeq	Illumina EMP protocol 515fbc, 806r amplification of 16S rRNA V4	GT	443912	C.0678	FWD:GTGYCAGCMGCCGCGGTAA; REV:GGACTACNVGGGTWTCTAAT	Illumina	NA	GTGTGCCAGCMGCCGCGGTAA	11917	CARMEN	DMNS	11293	UCSDMI	2/21/17	DMNS_S1_L001	DMNS_Plate_1	Sequencing by synthesis	16S rRNA	V4	NA	3076189	409172Z	1798402	DMNS_Plate_1_C.0678_E6	sample	No	years	less than 6oz	16oz	NA	NA	NA	less than 6oz	NA	NA	NA	NA	NA
11293.C.0684	CAAACGCACTAA	GTGTGYCAGCMGCCGCGGTAA	11293.C.0684	F6	1	UCSDMI	DMNS_Garneau	buccal samples from Denver Museum of Nature and Science	NA	NA	Illumina MiSeq	Illumina EMP protocol 515fbc, 806r amplification of 16S rRNA V4	GT	443912	C.0684	FWD:GTGYCAGCMGCCGCGGTAA; REV:GGACTACNVGGGTWTCTAAT	Illumina	NA	GTGTGCCAGCMGCCGCGGTAA	11917	CARMEN	DMNS	11293	UCSDMI	2/21/17	DMNS_S1_L001	DMNS_Plate_1	Sequencing by synthesis	16S rRNA	V4	NA	3076189	409172Z	1798402	DMNS_Plate_1_C.0684_F6	sample	No	years	8oz	16oz	12oz	12oz	more than 20oz	8oz	more than 20oz	NA	NA	8oz	12oz
11293.C.0685	CCTTGACCGATG	GTGTGYCAGCMGCCGCGGTAA	11293.C.0685	B3	2	UCSDMI	DMNS_Garneau	buccal samples from Denver Museum of Nature and Science	NA	NA	Illumina MiSeq	Illumina EMP protocol 515fbc, 806r amplification of 16S rRNA V4	GT	443912	C.0685	FWD:GTGYCAGCMGCCGCGGTAA; REV:GGACTACNVGGGTWTCTAAT	Illumina	NA	GTGTGCCAGCMGCCGCGGTAA	11917	CARMEN	DMNS	11293	UCSDMI	2/21/17	DMNS_S1_L001	DMNS_Plate_2	Sequencing by synthesis	16S rRNA	V4	NA	3076189	409172Z	1798402	DMNS_Plate_2_C.0685_B3	sample	No	years	less than 6oz	12oz	less than 6oz	less than 6oz	less than 6oz	less than 6oz	less than 6oz	NA	NA	less than 6oz	12oz
11293.C.0687	GGTCTTAGCACC	GTGTGYCAGCMGCCGCGGTAA	11293.C.0687	H2	4	UCSDMI	DMNS_Garneau	buccal samples from Denver Museum of Nature and Science	NA	NA	Illumina MiSeq	Illumina EMP protocol 515fbc, 806r amplification of 16S rRNA V4	GT	443912	C.0687	FWD:GTGYCAGCMGCCGCGGTAA; REV:GGACTACNVGGGTWTCTAAT	Illumina	NA	GTGTGCCAGCMGCCGCGGTAA	11917	RIKE	DMNS	11293	UCSDMI	2/21/17	DMNS_S1_L001	DMNS_Plate_4	Sequencing by synthesis	16S rRNA	V4	NA	311318B	311426B	1798402	DMNS_Plate_4_C.0687_H2	sample	No	years	NA	NA	NA	NA	NA	NA	NA	NA	NA	NA	NA
11293.C.0691	TTGCACCGTCGA	GTGTGYCAGCMGCCGCGGTAA	11293.C.0691	A3	4	UCSDMI	DMNS_Garneau	buccal samples from Denver Museum of Nature and Science	NA	NA	Illumina MiSeq	Illumina EMP protocol 515fbc, 806r amplification of 16S rRNA V4	GT	443912	C.0691	FWD:GTGYCAGCMGCCGCGGTAA; REV:GGACTACNVGGGTWTCTAAT	Illumina	NA	GTGTGCCAGCMGCCGCGGTAA	11917	RIKE	DMNS	11293	UCSDMI	2/21/17	DMNS_S1_L001	DMNS_Plate_4	Sequencing by synthesis	16S rRNA	V4	NA	311318B	311426B	1798402	DMNS_Plate_4_C.0691_A3	sample	No	years	NA	NA	NA	NA	NA	NA	NA	NA	NA	NA	NA
11293.C.0694	ATTTACAATTGA	GTGTGYCAGCMGCCGCGGTAA	11293.C.0694	B3	4	UCSDMI	DMNS_Garneau	buccal samples from Denver Museum of Nature and Science	NA	NA	Illumina MiSeq	Illumina EMP protocol 515fbc, 806r amplification of 16S rRNA V4	GT	443912	C.0694	FWD:GTGYCAGCMGCCGCGGTAA; REV:GGACTACNVGGGTWTCTAAT	Illumina	NA	GTGTGCCAGCMGCCGCGGTAA	11917	RIKE	DMNS	11293	UCSDMI	2/21/17	DMNS_S1_L001	DMNS_Plate_4	Sequencing by synthesis	16S rRNA	V4	NA	311318B	311426B	1798402	DMNS_Plate_4_C.0694_B3	sample	No	years	NA	NA	NA	NA	NA	NA	NA	NA	NA	NA	NA
11293.C.0695	AGCCGCGGGTCC	GTGTGYCAGCMGCCGCGGTAA	11293.C.0695	H6	2	UCSDMI	DMNS_Garneau	buccal samples from Denver Museum of Nature and Science	NA	NA	Illumina MiSeq	Illumina EMP protocol 515fbc, 806r amplification of 16S rRNA V4	GT	443912	C.0695	FWD:GTGYCAGCMGCCGCGGTAA; REV:GGACTACNVGGGTWTCTAAT	Illumina	NA	GTGTGCCAGCMGCCGCGGTAA	11917	CARMEN	DMNS	11293	UCSDMI	2/21/17	DMNS_S1_L001	DMNS_Plate_2	Sequencing by synthesis	16S rRNA	V4	NA	3076189	409172Z	1798402	DMNS_Plate_2_C.0695_H6	sample	No	years	less than 6oz	12oz	8oz	8oz	less than 6oz	NA	more than 20oz	NA	NA	less than 6oz	less than 6oz
11293.C.0700	GTCACGGACATT	GTGTGYCAGCMGCCGCGGTAA	11293.C.0700	C3	4	UCSDMI	DMNS_Garneau	buccal samples from Denver Museum of Nature and Science	NA	NA	Illumina MiSeq	Illumina EMP protocol 515fbc, 806r amplification of 16S rRNA V4	GT	443912	C.0700	FWD:GTGYCAGCMGCCGCGGTAA; REV:GGACTACNVGGGTWTCTAAT	Illumina	NA	GTGTGCCAGCMGCCGCGGTAA	11917	RIKE	DMNS	11293	UCSDMI	2/21/17	DMNS_S1_L001	DMNS_Plate_4	Sequencing by synthesis	16S rRNA	V4	NA	311318B	311426B	1798402	DMNS_Plate_4_C.0700_C3	sample	No	years	NA	NA	NA	NA	NA	NA	NA	NA	NA	NA	NA
11293.C.0701	TTACTGTGGCCG	GTGTGYCAGCMGCCGCGGTAA	11293.C.0701	G6	1	UCSDMI	DMNS_Garneau	buccal samples from Denver Museum of Nature and Science	NA	NA	Illumina MiSeq	Illumina EMP protocol 515fbc, 806r amplification of 16S rRNA V4	GT	443912	C.0701	FWD:GTGYCAGCMGCCGCGGTAA; REV:GGACTACNVGGGTWTCTAAT	Illumina	NA	GTGTGCCAGCMGCCGCGGTAA	11917	CARMEN	DMNS	11293	UCSDMI	2/21/17	DMNS_S1_L001	DMNS_Plate_1	Sequencing by synthesis	16S rRNA	V4	NA	3076189	409172Z	1798402	DMNS_Plate_1_C.0701_G6	sample	No	years	8oz	16oz	8oz	more than 20oz	more than 20oz	more than 20oz	more than 20oz	more than 20oz	NA	more than 20oz	more than 20oz
11293.C.0703	ACAGTTGTACGC	GTGTGYCAGCMGCCGCGGTAA	11293.C.0703	D3	4	UCSDMI	DMNS_Garneau	buccal samples from Denver Museum of Nature and Science	NA	NA	Illumina MiSeq	Illumina EMP protocol 515fbc, 806r amplification of 16S rRNA V4	GT	443912	C.0703	FWD:GTGYCAGCMGCCGCGGTAA; REV:GGACTACNVGGGTWTCTAAT	Illumina	NA	GTGTGCCAGCMGCCGCGGTAA	11917	RIKE	DMNS	11293	UCSDMI	2/21/17	DMNS_S1_L001	DMNS_Plate_4	Sequencing by synthesis	16S rRNA	V4	NA	311318B	311426B	1798402	DMNS_Plate_4_C.0703_D3	sample	No	years	NA	NA	NA	NA	NA	NA	NA	NA	NA	NA	NA
11293.C.0704	ACTGGCAAACCT	GTGTGYCAGCMGCCGCGGTAA	11293.C.0704	E3	4	UCSDMI	DMNS_Garneau	buccal samples from Denver Museum of Nature and Science	NA	NA	Illumina MiSeq	Illumina EMP protocol 515fbc, 806r amplification of 16S rRNA V4	GT	443912	C.0704	FWD:GTGYCAGCMGCCGCGGTAA; REV:GGACTACNVGGGTWTCTAAT	Illumina	NA	GTGTGCCAGCMGCCGCGGTAA	11917	RIKE	DMNS	11293	UCSDMI	2/21/17	DMNS_S1_L001	DMNS_Plate_4	Sequencing by synthesis	16S rRNA	V4	NA	311318B	311426B	1798402	DMNS_Plate_4_C.0704_E3	sample	No	years	NA	NA	NA	NA	NA	NA	NA	NA	NA	NA	NA
11293.C.0713	GCATTCGGCGTT	GTGTGYCAGCMGCCGCGGTAA	11293.C.0713	F3	4	UCSDMI	DMNS_Garneau	buccal samples from Denver Museum of Nature and Science	NA	NA	Illumina MiSeq	Illumina EMP protocol 515fbc, 806r amplification of 16S rRNA V4	GT	443912	C.0713	FWD:GTGYCAGCMGCCGCGGTAA; REV:GGACTACNVGGGTWTCTAAT	Illumina	NA	GTGTGCCAGCMGCCGCGGTAA	11917	RIKE	DMNS	11293	UCSDMI	2/21/17	DMNS_S1_L001	DMNS_Plate_4	Sequencing by synthesis	16S rRNA	V4	NA	311318B	311426B	1798402	DMNS_Plate_4_C.0713_F3	sample	No	years	NA	NA	NA	NA	NA	NA	NA	NA	NA	NA	NA
11293.C.0714	TACCGAAGGTAT	GTGTGYCAGCMGCCGCGGTAA	11293.C.0714	H6	1	UCSDMI	DMNS_Garneau	buccal samples from Denver Museum of Nature and Science	NA	NA	Illumina MiSeq	Illumina EMP protocol 515fbc, 806r amplification of 16S rRNA V4	GT	443912	C.0714	FWD:GTGYCAGCMGCCGCGGTAA; REV:GGACTACNVGGGTWTCTAAT	Illumina	NA	GTGTGCCAGCMGCCGCGGTAA	11917	CARMEN	DMNS	11293	UCSDMI	2/21/17	DMNS_S1_L001	DMNS_Plate_1	Sequencing by synthesis	16S rRNA	V4	NA	3076189	409172Z	1798402	DMNS_Plate_1_C.0714_H6	sample	No	years	more than 20oz	12oz	more than 20oz	more than 20oz	more than 20oz	more than 20oz	more than 20oz	NA	NA	8oz	8oz
11293.C.0718	TGAGTCATTGAG	GTGTGYCAGCMGCCGCGGTAA	11293.C.0718	A7	2	UCSDMI	DMNS_Garneau	buccal samples from Denver Museum of Nature and Science	NA	NA	Illumina MiSeq	Illumina EMP protocol 515fbc, 806r amplification of 16S rRNA V4	GT	443912	C.0718	FWD:GTGYCAGCMGCCGCGGTAA; REV:GGACTACNVGGGTWTCTAAT	Illumina	NA	GTGTGCCAGCMGCCGCGGTAA	11917	CARMEN	DMNS	11293	UCSDMI	2/21/17	DMNS_S1_L001	DMNS_Plate_2	Sequencing by synthesis	16S rRNA	V4	NA	3076189	409172Z	1798402	DMNS_Plate_2_C.0718_A7	sample	No	years	16oz	16oz	more than 20oz	more than 20oz	more than 20oz	more than 20oz	16oz	NA	NA	8oz	12oz
11293.C.0734	CATTTCGCACTT	GTGTGYCAGCMGCCGCGGTAA	11293.C.0734	C9	2	UCSDMI	DMNS_Garneau	buccal samples from Denver Museum of Nature and Science	NA	NA	Illumina MiSeq	Illumina EMP protocol 515fbc, 806r amplification of 16S rRNA V4	GT	443912	C.0734	FWD:GTGYCAGCMGCCGCGGTAA; REV:GGACTACNVGGGTWTCTAAT	Illumina	NA	GTGTGCCAGCMGCCGCGGTAA	11917	CARMEN	DMNS	11293	UCSDMI	2/21/17	DMNS_S1_L001	DMNS_Plate_2	Sequencing by synthesis	16S rRNA	V4	NA	3076189	409172Z	1798402	DMNS_Plate_2_C.0734_C9	sample	No	years	NA	NA	12oz	12oz	NA	less than 6oz	NA	NA	NA	NA	NA
11293.C.0735	ACCAGTGACTCA	GTGTGYCAGCMGCCGCGGTAA	11293.C.0735	G3	4	UCSDMI	DMNS_Garneau	buccal samples from Denver Museum of Nature and Science	NA	NA	Illumina MiSeq	Illumina EMP protocol 515fbc, 806r amplification of 16S rRNA V4	GT	443912	C.0735	FWD:GTGYCAGCMGCCGCGGTAA; REV:GGACTACNVGGGTWTCTAAT	Illumina	NA	GTGTGCCAGCMGCCGCGGTAA	11917	RIKE	DMNS	11293	UCSDMI	2/21/17	DMNS_S1_L001	DMNS_Plate_4	Sequencing by synthesis	16S rRNA	V4	NA	311318B	311426B	1798402	DMNS_Plate_4_C.0735_G3	sample	No	years	NA	NA	NA	NA	NA	NA	NA	NA	NA	NA	NA
11293.C.0737	GCCTACTCTCGG	GTGTGYCAGCMGCCGCGGTAA	11293.C.0737	H3	4	UCSDMI	DMNS_Garneau	buccal samples from Denver Museum of Nature and Science	NA	NA	Illumina MiSeq	Illumina EMP protocol 515fbc, 806r amplification of 16S rRNA V4	GT	443912	C.0737	FWD:GTGYCAGCMGCCGCGGTAA; REV:GGACTACNVGGGTWTCTAAT	Illumina	NA	GTGTGCCAGCMGCCGCGGTAA	11917	RIKE	DMNS	11293	UCSDMI	2/21/17	DMNS_S1_L001	DMNS_Plate_4	Sequencing by synthesis	16S rRNA	V4	NA	311318B	311426B	1798402	DMNS_Plate_4_C.0737_H3	sample	No	years	NA	NA	NA	NA	NA	NA	NA	NA	NA	NA	NA
11293.C.0741	CTCCGAACAACA	GTGTGYCAGCMGCCGCGGTAA	11293.C.0741	A4	4	UCSDMI	DMNS_Garneau	buccal samples from Denver Museum of Nature and Science	NA	NA	Illumina MiSeq	Illumina EMP protocol 515fbc, 806r amplification of 16S rRNA V4	GT	443912	C.0741	FWD:GTGYCAGCMGCCGCGGTAA; REV:GGACTACNVGGGTWTCTAAT	Illumina	NA	GTGTGCCAGCMGCCGCGGTAA	11917	RIKE	DMNS	11293	UCSDMI	2/21/17	DMNS_S1_L001	DMNS_Plate_4	Sequencing by synthesis	16S rRNA	V4	NA	311318B	311426B	1798402	DMNS_Plate_4_C.0741_A4	sample	No	years	NA	NA	NA	NA	NA	NA	NA	NA	NA	NA	NA
11293.C.0742	CCACTGCCCACC	GTGTGYCAGCMGCCGCGGTAA	11293.C.0742	B4	4	UCSDMI	DMNS_Garneau	buccal samples from Denver Museum of Nature and Science	NA	NA	Illumina MiSeq	Illumina EMP protocol 515fbc, 806r amplification of 16S rRNA V4	GT	443912	C.0742	FWD:GTGYCAGCMGCCGCGGTAA; REV:GGACTACNVGGGTWTCTAAT	Illumina	NA	GTGTGCCAGCMGCCGCGGTAA	11917	RIKE	DMNS	11293	UCSDMI	2/21/17	DMNS_S1_L001	DMNS_Plate_4	Sequencing by synthesis	16S rRNA	V4	NA	311318B	311426B	1798402	DMNS_Plate_4_C.0742_B4	sample	No	years	NA	NA	NA	NA	NA	NA	NA	NA	NA	NA	NA
11293.C.0747	GAATATACCTGG	GTGTGYCAGCMGCCGCGGTAA	11293.C.0747	C4	4	UCSDMI	DMNS_Garneau	buccal samples from Denver Museum of Nature and Science	NA	NA	Illumina MiSeq	Illumina EMP protocol 515fbc, 806r amplification of 16S rRNA V4	GT	443912	C.0747	FWD:GTGYCAGCMGCCGCGGTAA; REV:GGACTACNVGGGTWTCTAAT	Illumina	NA	GTGTGCCAGCMGCCGCGGTAA	11917	RIKE	DMNS	11293	UCSDMI	2/21/17	DMNS_S1_L001	DMNS_Plate_4	Sequencing by synthesis	16S rRNA	V4	NA	311318B	311426B	1798402	DMNS_Plate_4_C.0747_C4	sample	No	years	NA	NA	NA	NA	NA	NA	NA	NA	NA	NA	NA
11293.C.0748	CGCACCCATACA	GTGTGYCAGCMGCCGCGGTAA	11293.C.0748	H10	1	UCSDMI	DMNS_Garneau	buccal samples from Denver Museum of Nature and Science	NA	NA	Illumina MiSeq	Illumina EMP protocol 515fbc, 806r amplification of 16S rRNA V4	GT	443912	C.0748	FWD:GTGYCAGCMGCCGCGGTAA; REV:GGACTACNVGGGTWTCTAAT	Illumina	NA	GTGTGCCAGCMGCCGCGGTAA	11917	CARMEN	DMNS	11293	UCSDMI	2/21/17	DMNS_S1_L001	DMNS_Plate_1	Sequencing by synthesis	16S rRNA	V4	NA	3076189	409172Z	1798402	DMNS_Plate_1_C.0748_H10	sample	No	years	12oz	more than 20oz	8oz	more than 20oz	more than 20oz	12oz	less than 6oz	NA	NA	more than 20oz	16oz
11293.C.0751	ACCAGAAATGTC	GTGTGYCAGCMGCCGCGGTAA	11293.C.0751	D4	4	UCSDMI	DMNS_Garneau	buccal samples from Denver Museum of Nature and Science	NA	NA	Illumina MiSeq	Illumina EMP protocol 515fbc, 806r amplification of 16S rRNA V4	GT	443912	C.0751	FWD:GTGYCAGCMGCCGCGGTAA; REV:GGACTACNVGGGTWTCTAAT	Illumina	NA	GTGTGCCAGCMGCCGCGGTAA	11917	RIKE	DMNS	11293	UCSDMI	2/21/17	DMNS_S1_L001	DMNS_Plate_4	Sequencing by synthesis	16S rRNA	V4	NA	311318B	311426B	1798402	DMNS_Plate_4_C.0751_D4	sample	No	years	NA	NA	NA	NA	NA	NA	NA	NA	NA	NA	NA
11293.C.0756	AGGAAGTAACTT	GTGTGYCAGCMGCCGCGGTAA	11293.C.0756	E11	4	UCSDMI	DMNS_Garneau	buccal samples from Denver Museum of Nature and Science	NA	NA	Illumina MiSeq	Illumina EMP protocol 515fbc, 806r amplification of 16S rRNA V4	GT	443912	C.0756	FWD:GTGYCAGCMGCCGCGGTAA; REV:GGACTACNVGGGTWTCTAAT	Illumina	NA	GTGTGCCAGCMGCCGCGGTAA	11917	RIKE	DMNS	11293	UCSDMI	2/21/17	DMNS_S1_L001	DMNS_Plate_4	Sequencing by synthesis	16S rRNA	V4	NA	311318B	311426B	1798402	DMNS_Plate_4_C.0756_E11	sample	Yes	years	NA	NA	NA	NA	NA	NA	NA	NA	NA	NA	NA
11293.C.0757	AACACCATCGAC	GTGTGYCAGCMGCCGCGGTAA	11293.C.0757	E4	4	UCSDMI	DMNS_Garneau	buccal samples from Denver Museum of Nature and Science	NA	NA	Illumina MiSeq	Illumina EMP protocol 515fbc, 806r amplification of 16S rRNA V4	GT	443912	C.0757	FWD:GTGYCAGCMGCCGCGGTAA; REV:GGACTACNVGGGTWTCTAAT	Illumina	NA	GTGTGCCAGCMGCCGCGGTAA	11917	RIKE	DMNS	11293	UCSDMI	2/21/17	DMNS_S1_L001	DMNS_Plate_4	Sequencing by synthesis	16S rRNA	V4	NA	311318B	311426B	1798402	DMNS_Plate_4_C.0757_E4	sample	Yes	years	NA	NA	NA	NA	NA	NA	NA	NA	NA	NA	NA
11293.C.0758	ACTACTGAGGAT	GTGTGYCAGCMGCCGCGGTAA	11293.C.0758	A11	1	UCSDMI	DMNS_Garneau	buccal samples from Denver Museum of Nature and Science	NA	NA	Illumina MiSeq	Illumina EMP protocol 515fbc, 806r amplification of 16S rRNA V4	GT	443912	C.0758	FWD:GTGYCAGCMGCCGCGGTAA; REV:GGACTACNVGGGTWTCTAAT	Illumina	NA	GTGTGCCAGCMGCCGCGGTAA	11917	CARMEN	DMNS	11293	UCSDMI	2/21/17	DMNS_S1_L001	DMNS_Plate_1	Sequencing by synthesis	16S rRNA	V4	NA	3076189	409172Z	1798402	DMNS_Plate_1_C.0758_A11	sample	No	years	NA	16oz	8oz	more than 20oz	more than 20oz	less than 6oz	more than 20oz	NA	NA	8oz	8oz
11293.C.0759	TCTACATACATA	GTGTGYCAGCMGCCGCGGTAA	11293.C.0759	F4	4	UCSDMI	DMNS_Garneau	buccal samples from Denver Museum of Nature and Science	NA	NA	Illumina MiSeq	Illumina EMP protocol 515fbc, 806r amplification of 16S rRNA V4	GT	443912	C.0759	FWD:GTGYCAGCMGCCGCGGTAA; REV:GGACTACNVGGGTWTCTAAT	Illumina	NA	GTGTGCCAGCMGCCGCGGTAA	11917	RIKE	DMNS	11293	UCSDMI	2/21/17	DMNS_S1_L001	DMNS_Plate_4	Sequencing by synthesis	16S rRNA	V4	NA	311318B	311426B	1798402	DMNS_Plate_4_C.0759_F4	sample	No	years	NA	NA	NA	NA	NA	NA	NA	NA	NA	NA	NA
11293.C.0760	TTCCAATACTCA	GTGTGYCAGCMGCCGCGGTAA	11293.C.0760	F11	2	UCSDMI	DMNS_Garneau	buccal samples from Denver Museum of Nature and Science	NA	NA	Illumina MiSeq	Illumina EMP protocol 515fbc, 806r amplification of 16S rRNA V4	GT	443912	C.0760	FWD:GTGYCAGCMGCCGCGGTAA; REV:GGACTACNVGGGTWTCTAAT	Illumina	NA	GTGTGCCAGCMGCCGCGGTAA	11917	CARMEN	DMNS	11293	UCSDMI	2/21/17	DMNS_S1_L001	DMNS_Plate_2	Sequencing by synthesis	16S rRNA	V4	NA	3076189	409172Z	1798402	DMNS_Plate_2_C.0760_F11	sample	No	years	more than 20oz	more than 20oz	more than 20oz	12oz	more than 20oz	8oz	more than 20oz	NA	NA	more than 20oz	more than 20oz
11293.C.0761	CGATTCCTTAAT	GTGTGYCAGCMGCCGCGGTAA	11293.C.0761	F11	4	UCSDMI	DMNS_Garneau	buccal samples from Denver Museum of Nature and Science	NA	NA	Illumina MiSeq	Illumina EMP protocol 515fbc, 806r amplification of 16S rRNA V4	GT	443912	C.0761	FWD:GTGYCAGCMGCCGCGGTAA; REV:GGACTACNVGGGTWTCTAAT	Illumina	NA	GTGTGCCAGCMGCCGCGGTAA	11917	RIKE	DMNS	11293	UCSDMI	2/21/17	DMNS_S1_L001	DMNS_Plate_4	Sequencing by synthesis	16S rRNA	V4	NA	311318B	311426B	1798402	DMNS_Plate_4_C.0761_F11	sample	No	years	NA	NA	NA	NA	NA	NA	NA	NA	NA	NA	NA
11293.C.0764	TGGCGCACGGAC	GTGTGYCAGCMGCCGCGGTAA	11293.C.0764	G4	4	UCSDMI	DMNS_Garneau	buccal samples from Denver Museum of Nature and Science	NA	NA	Illumina MiSeq	Illumina EMP protocol 515fbc, 806r amplification of 16S rRNA V4	GT	443912	C.0764	FWD:GTGYCAGCMGCCGCGGTAA; REV:GGACTACNVGGGTWTCTAAT	Illumina	NA	GTGTGCCAGCMGCCGCGGTAA	11917	RIKE	DMNS	11293	UCSDMI	2/21/17	DMNS_S1_L001	DMNS_Plate_4	Sequencing by synthesis	16S rRNA	V4	NA	311318B	311426B	1798402	DMNS_Plate_4_C.0764_G4	sample	No	years	NA	NA	NA	NA	NA	NA	NA	NA	NA	NA	NA
11293.C.0766	ACTGCCCGATAC	GTGTGYCAGCMGCCGCGGTAA	11293.C.0766	H4	4	UCSDMI	DMNS_Garneau	buccal samples from Denver Museum of Nature and Science	NA	NA	Illumina MiSeq	Illumina EMP protocol 515fbc, 806r amplification of 16S rRNA V4	GT	443912	C.0766	FWD:GTGYCAGCMGCCGCGGTAA; REV:GGACTACNVGGGTWTCTAAT	Illumina	NA	GTGTGCCAGCMGCCGCGGTAA	11917	RIKE	DMNS	11293	UCSDMI	2/21/17	DMNS_S1_L001	DMNS_Plate_4	Sequencing by synthesis	16S rRNA	V4	NA	311318B	311426B	1798402	DMNS_Plate_4_C.0766_H4	sample	No	years	NA	NA	NA	NA	NA	NA	NA	NA	NA	NA	NA
11293.C.0769	TCTGGCTACGAC	GTGTGYCAGCMGCCGCGGTAA	11293.C.0769	A5	4	UCSDMI	DMNS_Garneau	buccal samples from Denver Museum of Nature and Science	NA	NA	Illumina MiSeq	Illumina EMP protocol 515fbc, 806r amplification of 16S rRNA V4	GT	443912	C.0769	FWD:GTGYCAGCMGCCGCGGTAA; REV:GGACTACNVGGGTWTCTAAT	Illumina	NA	GTGTGCCAGCMGCCGCGGTAA	11917	RIKE	DMNS	11293	UCSDMI	2/21/17	DMNS_S1_L001	DMNS_Plate_4	Sequencing by synthesis	16S rRNA	V4	NA	311318B	311426B	1798402	DMNS_Plate_4_C.0769_A5	sample	No	years	NA	NA	NA	NA	NA	NA	NA	NA	NA	NA	NA
11293.C.0783	AGCTCTAGAAAC	GTGTGYCAGCMGCCGCGGTAA	11293.C.0783	C3	2	UCSDMI	DMNS_Garneau	buccal samples from Denver Museum of Nature and Science	NA	NA	Illumina MiSeq	Illumina EMP protocol 515fbc, 806r amplification of 16S rRNA V4	GT	443912	C.0783	FWD:GTGYCAGCMGCCGCGGTAA; REV:GGACTACNVGGGTWTCTAAT	Illumina	NA	GTGTGCCAGCMGCCGCGGTAA	11917	CARMEN	DMNS	11293	UCSDMI	2/21/17	DMNS_S1_L001	DMNS_Plate_2	Sequencing by synthesis	16S rRNA	V4	NA	3076189	409172Z	1798402	DMNS_Plate_2_C.0783_C3	sample	No	years	12oz	16oz	less than 6oz	8oz	less than 6oz	less than 6oz	12oz	NA	NA	12oz	8oz
11293.C.0784	AATGTTCAACTT	GTGTGYCAGCMGCCGCGGTAA	11293.C.0784	D3	2	UCSDMI	DMNS_Garneau	buccal samples from Denver Museum of Nature and Science	NA	NA	Illumina MiSeq	Illumina EMP protocol 515fbc, 806r amplification of 16S rRNA V4	GT	443912	C.0784	FWD:GTGYCAGCMGCCGCGGTAA; REV:GGACTACNVGGGTWTCTAAT	Illumina	NA	GTGTGCCAGCMGCCGCGGTAA	11917	CARMEN	DMNS	11293	UCSDMI	2/21/17	DMNS_S1_L001	DMNS_Plate_2	Sequencing by synthesis	16S rRNA	V4	NA	3076189	409172Z	1798402	DMNS_Plate_2_C.0784_D3	sample	No	years	8oz	16oz	12oz	less than 6oz	less than 6oz	less than 6oz	less than 6oz	NA	NA	less than 6oz	less than 6oz
11293.C.0786	CAATCATAGGTG	GTGTGYCAGCMGCCGCGGTAA	11293.C.0786	E3	2	UCSDMI	DMNS_Garneau	buccal samples from Denver Museum of Nature and Science	NA	NA	Illumina MiSeq	Illumina EMP protocol 515fbc, 806r amplification of 16S rRNA V4	GT	443912	C.0786	FWD:GTGYCAGCMGCCGCGGTAA; REV:GGACTACNVGGGTWTCTAAT	Illumina	NA	GTGTGCCAGCMGCCGCGGTAA	11917	CARMEN	DMNS	11293	UCSDMI	2/21/17	DMNS_S1_L001	DMNS_Plate_2	Sequencing by synthesis	16S rRNA	V4	NA	3076189	409172Z	1798402	DMNS_Plate_2_C.0786_E3	sample	No	years	12oz	more than 20oz	8oz	more than 20oz	more than 20oz	8oz	more than 20oz	NA	NA	more than 20oz	8oz
11293.C.0787	CCGATAAAGGTT	GTGTGYCAGCMGCCGCGGTAA	11293.C.0787	F3	2	UCSDMI	DMNS_Garneau	buccal samples from Denver Museum of Nature and Science	NA	NA	Illumina MiSeq	Illumina EMP protocol 515fbc, 806r amplification of 16S rRNA V4	GT	443912	C.0787	FWD:GTGYCAGCMGCCGCGGTAA; REV:GGACTACNVGGGTWTCTAAT	Illumina	NA	GTGTGCCAGCMGCCGCGGTAA	11917	CARMEN	DMNS	11293	UCSDMI	2/21/17	DMNS_S1_L001	DMNS_Plate_2	Sequencing by synthesis	16S rRNA	V4	NA	3076189	409172Z	1798402	DMNS_Plate_2_C.0787_F3	sample	No	years	more than 20oz	more than 20oz	more than 20oz	more than 20oz	more than 20oz	8oz	more than 20oz	NA	NA	more than 20oz	more than 20oz
11293.C.0790	ATAGTTAGGGCT	GTGTGYCAGCMGCCGCGGTAA	11293.C.0790	B5	4	UCSDMI	DMNS_Garneau	buccal samples from Denver Museum of Nature and Science	NA	NA	Illumina MiSeq	Illumina EMP protocol 515fbc, 806r amplification of 16S rRNA V4	GT	443912	C.0790	FWD:GTGYCAGCMGCCGCGGTAA; REV:GGACTACNVGGGTWTCTAAT	Illumina	NA	GTGTGCCAGCMGCCGCGGTAA	11917	RIKE	DMNS	11293	UCSDMI	2/21/17	DMNS_S1_L001	DMNS_Plate_4	Sequencing by synthesis	16S rRNA	V4	NA	311318B	311426B	1798402	DMNS_Plate_4_C.0790_B5	sample	No	years	NA	NA	NA	NA	NA	NA	NA	NA	NA	NA	NA
11293.C.0794	GCGTGCCCGGCC	GTGTGYCAGCMGCCGCGGTAA	11293.C.0794	G3	2	UCSDMI	DMNS_Garneau	buccal samples from Denver Museum of Nature and Science	NA	NA	Illumina MiSeq	Illumina EMP protocol 515fbc, 806r amplification of 16S rRNA V4	GT	443912	C.0794	FWD:GTGYCAGCMGCCGCGGTAA; REV:GGACTACNVGGGTWTCTAAT	Illumina	NA	GTGTGCCAGCMGCCGCGGTAA	11917	CARMEN	DMNS	11293	UCSDMI	2/21/17	DMNS_S1_L001	DMNS_Plate_2	Sequencing by synthesis	16S rRNA	V4	NA	3076189	409172Z	1798402	DMNS_Plate_2_C.0794_G3	sample	No	years	NA	8oz	NA	NA	NA	NA	less than 6oz	NA	NA	8oz	NA
11293.C.0800	GAATCTGACAAC	GTGTGYCAGCMGCCGCGGTAA	11293.C.0800	C5	4	UCSDMI	DMNS_Garneau	buccal samples from Denver Museum of Nature and Science	NA	NA	Illumina MiSeq	Illumina EMP protocol 515fbc, 806r amplification of 16S rRNA V4	GT	443912	C.0800	FWD:GTGYCAGCMGCCGCGGTAA; REV:GGACTACNVGGGTWTCTAAT	Illumina	NA	GTGTGCCAGCMGCCGCGGTAA	11917	RIKE	DMNS	11293	UCSDMI	2/21/17	DMNS_S1_L001	DMNS_Plate_4	Sequencing by synthesis	16S rRNA	V4	NA	311318B	311426B	1798402	DMNS_Plate_4_C.0800_C5	sample	No	years	NA	NA	NA	NA	NA	NA	NA	NA	NA	NA	NA
11293.C.0807	CTCATCATGTTC	GTGTGYCAGCMGCCGCGGTAA	11293.C.0807	D5	4	UCSDMI	DMNS_Garneau	buccal samples from Denver Museum of Nature and Science	NA	NA	Illumina MiSeq	Illumina EMP protocol 515fbc, 806r amplification of 16S rRNA V4	GT	443912	C.0807	FWD:GTGYCAGCMGCCGCGGTAA; REV:GGACTACNVGGGTWTCTAAT	Illumina	NA	GTGTGCCAGCMGCCGCGGTAA	11917	RIKE	DMNS	11293	UCSDMI	2/21/17	DMNS_S1_L001	DMNS_Plate_4	Sequencing by synthesis	16S rRNA	V4	NA	311318B	311426B	1798402	DMNS_Plate_4_C.0807_D5	sample	No	years	NA	NA	NA	NA	NA	NA	NA	NA	NA	NA	NA
11293.C.0808	TTATCCAGTCCT	GTGTGYCAGCMGCCGCGGTAA	11293.C.0808	E5	4	UCSDMI	DMNS_Garneau	buccal samples from Denver Museum of Nature and Science	NA	NA	Illumina MiSeq	Illumina EMP protocol 515fbc, 806r amplification of 16S rRNA V4	GT	443912	C.0808	FWD:GTGYCAGCMGCCGCGGTAA; REV:GGACTACNVGGGTWTCTAAT	Illumina	NA	GTGTGCCAGCMGCCGCGGTAA	11917	RIKE	DMNS	11293	UCSDMI	2/21/17	DMNS_S1_L001	DMNS_Plate_4	Sequencing by synthesis	16S rRNA	V4	NA	311318B	311426B	1798402	DMNS_Plate_4_C.0808_E5	sample	No	years	NA	NA	NA	NA	NA	NA	NA	NA	NA	NA	NA
11293.C.0814	TACAATATCTGT	GTGTGYCAGCMGCCGCGGTAA	11293.C.0814	A7	1	UCSDMI	DMNS_Garneau	buccal samples from Denver Museum of Nature and Science	NA	NA	Illumina MiSeq	Illumina EMP protocol 515fbc, 806r amplification of 16S rRNA V4	GT	443912	C.0814	FWD:GTGYCAGCMGCCGCGGTAA; REV:GGACTACNVGGGTWTCTAAT	Illumina	NA	GTGTGCCAGCMGCCGCGGTAA	11917	CARMEN	DMNS	11293	UCSDMI	2/21/17	DMNS_S1_L001	DMNS_Plate_1	Sequencing by synthesis	16S rRNA	V4	NA	3076189	409172Z	1798402	DMNS_Plate_1_C.0814_A7	sample	No	years	NA	12oz	more than 20oz	16oz	NA	NA	NA	NA	NA	NA	NA
11293.C.0822	GGTTGCCCTGTA	GTGTGYCAGCMGCCGCGGTAA	11293.C.0822	B7	1	UCSDMI	DMNS_Garneau	buccal samples from Denver Museum of Nature and Science	NA	NA	Illumina MiSeq	Illumina EMP protocol 515fbc, 806r amplification of 16S rRNA V4	GT	443912	C.0822	FWD:GTGYCAGCMGCCGCGGTAA; REV:GGACTACNVGGGTWTCTAAT	Illumina	NA	GTGTGCCAGCMGCCGCGGTAA	11917	CARMEN	DMNS	11293	UCSDMI	2/21/17	DMNS_S1_L001	DMNS_Plate_1	Sequencing by synthesis	16S rRNA	V4	NA	3076189	409172Z	1798402	DMNS_Plate_1_C.0822_B7	sample	No	years	8oz	NA	NA	less than 6oz	8oz	NA	NA	NA	NA	8oz	less than 6oz
11293.C.0823	GAGTCTTGGTAA	GTGTGYCAGCMGCCGCGGTAA	11293.C.0823	F5	4	UCSDMI	DMNS_Garneau	buccal samples from Denver Museum of Nature and Science	NA	NA	Illumina MiSeq	Illumina EMP protocol 515fbc, 806r amplification of 16S rRNA V4	GT	443912	C.0823	FWD:GTGYCAGCMGCCGCGGTAA; REV:GGACTACNVGGGTWTCTAAT	Illumina	NA	GTGTGCCAGCMGCCGCGGTAA	11917	RIKE	DMNS	11293	UCSDMI	2/21/17	DMNS_S1_L001	DMNS_Plate_4	Sequencing by synthesis	16S rRNA	V4	NA	311318B	311426B	1798402	DMNS_Plate_4_C.0823_F5	sample	Yes	years	NA	NA	NA	NA	NA	NA	NA	NA	NA	NA	NA
11293.C.0829	TAAACCTGGACA	GTGTGYCAGCMGCCGCGGTAA	11293.C.0829	H3	2	UCSDMI	DMNS_Garneau	buccal samples from Denver Museum of Nature and Science	NA	NA	Illumina MiSeq	Illumina EMP protocol 515fbc, 806r amplification of 16S rRNA V4	GT	443912	C.0829	FWD:GTGYCAGCMGCCGCGGTAA; REV:GGACTACNVGGGTWTCTAAT	Illumina	NA	GTGTGCCAGCMGCCGCGGTAA	11917	CARMEN	DMNS	11293	UCSDMI	2/21/17	DMNS_S1_L001	DMNS_Plate_2	Sequencing by synthesis	16S rRNA	V4	NA	3076189	409172Z	1798402	DMNS_Plate_2_C.0829_H3	sample	No	years	more than 20oz	more than 20oz	more than 20oz	more than 20oz	more than 20oz	more than 20oz	more than 20oz	NA	NA	more than 20oz	more than 20oz
11293.C.0835	CATTTACATCAC	GTGTGYCAGCMGCCGCGGTAA	11293.C.0835	G5	4	UCSDMI	DMNS_Garneau	buccal samples from Denver Museum of Nature and Science	NA	NA	Illumina MiSeq	Illumina EMP protocol 515fbc, 806r amplification of 16S rRNA V4	GT	443912	C.0835	FWD:GTGYCAGCMGCCGCGGTAA; REV:GGACTACNVGGGTWTCTAAT	Illumina	NA	GTGTGCCAGCMGCCGCGGTAA	11917	RIKE	DMNS	11293	UCSDMI	2/21/17	DMNS_S1_L001	DMNS_Plate_4	Sequencing by synthesis	16S rRNA	V4	NA	311318B	311426B	1798402	DMNS_Plate_4_C.0835_G5	sample	No	years	NA	NA	NA	NA	NA	NA	NA	NA	NA	NA	NA
11293.C.0838	CACGTTTATTCC	GTGTGYCAGCMGCCGCGGTAA	11293.C.0838	B11	1	UCSDMI	DMNS_Garneau	buccal samples from Denver Museum of Nature and Science	NA	NA	Illumina MiSeq	Illumina EMP protocol 515fbc, 806r amplification of 16S rRNA V4	GT	443912	C.0838	FWD:GTGYCAGCMGCCGCGGTAA; REV:GGACTACNVGGGTWTCTAAT	Illumina	NA	GTGTGCCAGCMGCCGCGGTAA	11917	CARMEN	DMNS	11293	UCSDMI	2/21/17	DMNS_S1_L001	DMNS_Plate_1	Sequencing by synthesis	16S rRNA	V4	NA	3076189	409172Z	1798402	DMNS_Plate_1_C.0838_B11	sample	No	years	NA	NA	NA	NA	NA	NA	NA	NA	NA	NA	NA
11293.C.0846	TTCTTAACGCCT	GTGTGYCAGCMGCCGCGGTAA	11293.C.0846	H5	4	UCSDMI	DMNS_Garneau	buccal samples from Denver Museum of Nature and Science	NA	NA	Illumina MiSeq	Illumina EMP protocol 515fbc, 806r amplification of 16S rRNA V4	GT	443912	C.0846	FWD:GTGYCAGCMGCCGCGGTAA; REV:GGACTACNVGGGTWTCTAAT	Illumina	NA	GTGTGCCAGCMGCCGCGGTAA	11917	RIKE	DMNS	11293	UCSDMI	2/21/17	DMNS_S1_L001	DMNS_Plate_4	Sequencing by synthesis	16S rRNA	V4	NA	311318B	311426B	1798402	DMNS_Plate_4_C.0846_H5	sample	No	years	NA	NA	NA	NA	NA	NA	NA	NA	NA	NA	NA
11293.C.0849	CTATATTATCCG	GTGTGYCAGCMGCCGCGGTAA	11293.C.0849	A4	2	UCSDMI	DMNS_Garneau	buccal samples from Denver Museum of Nature and Science	NA	NA	Illumina MiSeq	Illumina EMP protocol 515fbc, 806r amplification of 16S rRNA V4	GT	443912	C.0849	FWD:GTGYCAGCMGCCGCGGTAA; REV:GGACTACNVGGGTWTCTAAT	Illumina	NA	GTGTGCCAGCMGCCGCGGTAA	11917	CARMEN	DMNS	11293	UCSDMI	2/21/17	DMNS_S1_L001	DMNS_Plate_2	Sequencing by synthesis	16S rRNA	V4	NA	3076189	409172Z	1798402	DMNS_Plate_2_C.0849_A4	sample	No	years	12oz	16oz	8oz	more than 20oz	more than 20oz	more than 20oz	less than 6oz	12oz	Fruit smoothie	more than 20oz	more than 20oz
11293.C.0851	CAAACTGCGTTG	GTGTGYCAGCMGCCGCGGTAA	11293.C.0851	B4	2	UCSDMI	DMNS_Garneau	buccal samples from Denver Museum of Nature and Science	NA	NA	Illumina MiSeq	Illumina EMP protocol 515fbc, 806r amplification of 16S rRNA V4	GT	443912	C.0851	FWD:GTGYCAGCMGCCGCGGTAA; REV:GGACTACNVGGGTWTCTAAT	Illumina	NA	GTGTGCCAGCMGCCGCGGTAA	11917	CARMEN	DMNS	11293	UCSDMI	2/21/17	DMNS_S1_L001	DMNS_Plate_2	Sequencing by synthesis	16S rRNA	V4	NA	3076189	409172Z	1798402	DMNS_Plate_2_C.0851_B4	sample	No	years	NA	NA	NA	NA	NA	NA	NA	NA	NA	NA	NA
11293.C.0854	TGATATCGTCTT	GTGTGYCAGCMGCCGCGGTAA	11293.C.0854	C7	1	UCSDMI	DMNS_Garneau	buccal samples from Denver Museum of Nature and Science	NA	NA	Illumina MiSeq	Illumina EMP protocol 515fbc, 806r amplification of 16S rRNA V4	GT	443912	C.0854	FWD:GTGYCAGCMGCCGCGGTAA; REV:GGACTACNVGGGTWTCTAAT	Illumina	NA	GTGTGCCAGCMGCCGCGGTAA	11917	CARMEN	DMNS	11293	UCSDMI	2/21/17	DMNS_S1_L001	DMNS_Plate_1	Sequencing by synthesis	16S rRNA	V4	NA	3076189	409172Z	1798402	DMNS_Plate_1_C.0854_C7	sample	No	years	NA	NA	NA	8oz	8oz	NA	NA	NA	NA	NA	8oz
11293.C.0855	AGTAGTTTCCTT	GTGTGYCAGCMGCCGCGGTAA	11293.C.0855	A6	4	UCSDMI	DMNS_Garneau	buccal samples from Denver Museum of Nature and Science	NA	NA	Illumina MiSeq	Illumina EMP protocol 515fbc, 806r amplification of 16S rRNA V4	GT	443912	C.0855	FWD:GTGYCAGCMGCCGCGGTAA; REV:GGACTACNVGGGTWTCTAAT	Illumina	NA	GTGTGCCAGCMGCCGCGGTAA	11917	RIKE	DMNS	11293	UCSDMI	2/21/17	DMNS_S1_L001	DMNS_Plate_4	Sequencing by synthesis	16S rRNA	V4	NA	311318B	311426B	1798402	DMNS_Plate_4_C.0855_A6	sample	No	years	NA	NA	NA	NA	NA	NA	NA	NA	NA	NA	NA
11293.C.0856	GTTTGAAACACG	GTGTGYCAGCMGCCGCGGTAA	11293.C.0856	G11	2	UCSDMI	DMNS_Garneau	buccal samples from Denver Museum of Nature and Science	NA	NA	Illumina MiSeq	Illumina EMP protocol 515fbc, 806r amplification of 16S rRNA V4	GT	443912	C.0856	FWD:GTGYCAGCMGCCGCGGTAA; REV:GGACTACNVGGGTWTCTAAT	Illumina	NA	GTGTGCCAGCMGCCGCGGTAA	11917	CARMEN	DMNS	11293	UCSDMI	2/21/17	DMNS_S1_L001	DMNS_Plate_2	Sequencing by synthesis	16S rRNA	V4	NA	3076189	409172Z	1798402	DMNS_Plate_2_C.0856_G11	sample	No	years	NA	more than 20oz	more than 20oz	more than 20oz	20oz	more than 20oz	more than 20oz	NA	NA	more than 20oz	20oz
11293.C.0857	GACCCGTTTCGC	GTGTGYCAGCMGCCGCGGTAA	11293.C.0857	B6	4	UCSDMI	DMNS_Garneau	buccal samples from Denver Museum of Nature and Science	NA	NA	Illumina MiSeq	Illumina EMP protocol 515fbc, 806r amplification of 16S rRNA V4	GT	443912	C.0857	FWD:GTGYCAGCMGCCGCGGTAA; REV:GGACTACNVGGGTWTCTAAT	Illumina	NA	GTGTGCCAGCMGCCGCGGTAA	11917	RIKE	DMNS	11293	UCSDMI	2/21/17	DMNS_S1_L001	DMNS_Plate_4	Sequencing by synthesis	16S rRNA	V4	NA	311318B	311426B	1798402	DMNS_Plate_4_C.0857_B6	sample	No	years	NA	NA	NA	NA	NA	NA	NA	NA	NA	NA	NA
11293.C.0859	ATTGCCTTGATT	GTGTGYCAGCMGCCGCGGTAA	11293.C.0859	C6	4	UCSDMI	DMNS_Garneau	buccal samples from Denver Museum of Nature and Science	NA	NA	Illumina MiSeq	Illumina EMP protocol 515fbc, 806r amplification of 16S rRNA V4	GT	443912	C.0859	FWD:GTGYCAGCMGCCGCGGTAA; REV:GGACTACNVGGGTWTCTAAT	Illumina	NA	GTGTGCCAGCMGCCGCGGTAA	11917	RIKE	DMNS	11293	UCSDMI	2/21/17	DMNS_S1_L001	DMNS_Plate_4	Sequencing by synthesis	16S rRNA	V4	NA	311318B	311426B	1798402	DMNS_Plate_4_C.0859_C6	sample	No	years	NA	NA	NA	NA	NA	NA	NA	NA	NA	NA	NA
11293.C.0860	GAAATCTTGAAG	GTGTGYCAGCMGCCGCGGTAA	11293.C.0860	C11	1	UCSDMI	DMNS_Garneau	buccal samples from Denver Museum of Nature and Science	NA	NA	Illumina MiSeq	Illumina EMP protocol 515fbc, 806r amplification of 16S rRNA V4	GT	443912	C.0860	FWD:GTGYCAGCMGCCGCGGTAA; REV:GGACTACNVGGGTWTCTAAT	Illumina	NA	GTGTGCCAGCMGCCGCGGTAA	11917	CARMEN	DMNS	11293	UCSDMI	2/21/17	DMNS_S1_L001	DMNS_Plate_1	Sequencing by synthesis	16S rRNA	V4	NA	3076189	409172Z	1798402	DMNS_Plate_1_C.0860_C11	sample	No	years	NA	NA	NA	NA	NA	NA	NA	NA	NA	NA	12oz
11293.C.0867	ATACATGCAAGA	GTGTGYCAGCMGCCGCGGTAA	11293.C.0867	D7	1	UCSDMI	DMNS_Garneau	buccal samples from Denver Museum of Nature and Science	NA	NA	Illumina MiSeq	Illumina EMP protocol 515fbc, 806r amplification of 16S rRNA V4	GT	443912	C.0867	FWD:GTGYCAGCMGCCGCGGTAA; REV:GGACTACNVGGGTWTCTAAT	Illumina	NA	GTGTGCCAGCMGCCGCGGTAA	11917	CARMEN	DMNS	11293	UCSDMI	2/21/17	DMNS_S1_L001	DMNS_Plate_1	Sequencing by synthesis	16S rRNA	V4	NA	3076189	409172Z	1798402	DMNS_Plate_1_C.0867_D7	sample	No	years	NA	more than 20oz	more than 20oz	8oz	more than 20oz	more than 20oz	more than 20oz	NA	NA	more than 20oz	more than 20oz
11293.C.0889	AATAACTAGGGT	GTGTGYCAGCMGCCGCGGTAA	11293.C.0889	D11	1	UCSDMI	DMNS_Garneau	buccal samples from Denver Museum of Nature and Science	NA	NA	Illumina MiSeq	Illumina EMP protocol 515fbc, 806r amplification of 16S rRNA V4	GT	443912	C.0889	FWD:GTGYCAGCMGCCGCGGTAA; REV:GGACTACNVGGGTWTCTAAT	Illumina	NA	GTGTGCCAGCMGCCGCGGTAA	11917	CARMEN	DMNS	11293	UCSDMI	2/21/17	DMNS_S1_L001	DMNS_Plate_1	Sequencing by synthesis	16S rRNA	V4	NA	3076189	409172Z	1798402	DMNS_Plate_1_C.0889_D11	sample	No	years	more than 20oz	16oz	more than 20oz	more than 20oz	more than 20oz	less than 6oz	more than 20oz	more than 20oz	NA	more than 20oz	more than 20oz
11293.C.0894	TTAGGATTCTAT	GTGTGYCAGCMGCCGCGGTAA	11293.C.0894	D6	4	UCSDMI	DMNS_Garneau	buccal samples from Denver Museum of Nature and Science	NA	NA	Illumina MiSeq	Illumina EMP protocol 515fbc, 806r amplification of 16S rRNA V4	GT	443912	C.0894	FWD:GTGYCAGCMGCCGCGGTAA; REV:GGACTACNVGGGTWTCTAAT	Illumina	NA	GTGTGCCAGCMGCCGCGGTAA	11917	RIKE	DMNS	11293	UCSDMI	2/21/17	DMNS_S1_L001	DMNS_Plate_4	Sequencing by synthesis	16S rRNA	V4	NA	311318B	311426B	1798402	DMNS_Plate_4_C.0894_D6	sample	No	years	NA	NA	NA	NA	NA	NA	NA	NA	NA	NA	NA
11293.C.0895	GTTTATCTTAAG	GTGTGYCAGCMGCCGCGGTAA	11293.C.0895	E6	4	UCSDMI	DMNS_Garneau	buccal samples from Denver Museum of Nature and Science	NA	NA	Illumina MiSeq	Illumina EMP protocol 515fbc, 806r amplification of 16S rRNA V4	GT	443912	C.0895	FWD:GTGYCAGCMGCCGCGGTAA; REV:GGACTACNVGGGTWTCTAAT	Illumina	NA	GTGTGCCAGCMGCCGCGGTAA	11917	RIKE	DMNS	11293	UCSDMI	2/21/17	DMNS_S1_L001	DMNS_Plate_4	Sequencing by synthesis	16S rRNA	V4	NA	311318B	311426B	1798402	DMNS_Plate_4_C.0895_E6	sample	No	years	NA	NA	NA	NA	NA	NA	NA	NA	NA	NA	NA
11293.C.0898	CAGTCTAGTACG	GTGTGYCAGCMGCCGCGGTAA	11293.C.0898	F6	4	UCSDMI	DMNS_Garneau	buccal samples from Denver Museum of Nature and Science	NA	NA	Illumina MiSeq	Illumina EMP protocol 515fbc, 806r amplification of 16S rRNA V4	GT	443912	C.0898	FWD:GTGYCAGCMGCCGCGGTAA; REV:GGACTACNVGGGTWTCTAAT	Illumina	NA	GTGTGCCAGCMGCCGCGGTAA	11917	RIKE	DMNS	11293	UCSDMI	2/21/17	DMNS_S1_L001	DMNS_Plate_4	Sequencing by synthesis	16S rRNA	V4	NA	311318B	311426B	1798402	DMNS_Plate_4_C.0898_F6	sample	No	years	NA	NA	NA	NA	NA	NA	NA	NA	NA	NA	NA
11293.C.0899	GTTGATACGATG	GTGTGYCAGCMGCCGCGGTAA	11293.C.0899	E7	1	UCSDMI	DMNS_Garneau	buccal samples from Denver Museum of Nature and Science	NA	NA	Illumina MiSeq	Illumina EMP protocol 515fbc, 806r amplification of 16S rRNA V4	GT	443912	C.0899	FWD:GTGYCAGCMGCCGCGGTAA; REV:GGACTACNVGGGTWTCTAAT	Illumina	NA	GTGTGCCAGCMGCCGCGGTAA	11917	CARMEN	DMNS	11293	UCSDMI	2/21/17	DMNS_S1_L001	DMNS_Plate_1	Sequencing by synthesis	16S rRNA	V4	NA	3076189	409172Z	1798402	DMNS_Plate_1_C.0899_E7	sample	No	years	8oz	NA	12oz	NA	NA	NA	NA	NA	NA	8oz	12oz
11293.C.0903	CTGACACGAATA	GTGTGYCAGCMGCCGCGGTAA	11293.C.0903	C4	2	UCSDMI	DMNS_Garneau	buccal samples from Denver Museum of Nature and Science	NA	NA	Illumina MiSeq	Illumina EMP protocol 515fbc, 806r amplification of 16S rRNA V4	GT	443912	C.0903	FWD:GTGYCAGCMGCCGCGGTAA; REV:GGACTACNVGGGTWTCTAAT	Illumina	NA	GTGTGCCAGCMGCCGCGGTAA	11917	CARMEN	DMNS	11293	UCSDMI	2/21/17	DMNS_S1_L001	DMNS_Plate_2	Sequencing by synthesis	16S rRNA	V4	NA	3076189	409172Z	1798402	DMNS_Plate_2_C.0903_C4	sample	No	years	more than 20oz	20oz	8oz	more than 20oz	more than 20oz	more than 20oz	less than 6oz	NA	NA	more than 20oz	more than 20oz
11293.C.0913	GTGGGACTGCGC	GTGTGYCAGCMGCCGCGGTAA	11293.C.0913	G6	4	UCSDMI	DMNS_Garneau	buccal samples from Denver Museum of Nature and Science	NA	NA	Illumina MiSeq	Illumina EMP protocol 515fbc, 806r amplification of 16S rRNA V4	GT	443912	C.0913	FWD:GTGYCAGCMGCCGCGGTAA; REV:GGACTACNVGGGTWTCTAAT	Illumina	NA	GTGTGCCAGCMGCCGCGGTAA	11917	RIKE	DMNS	11293	UCSDMI	2/21/17	DMNS_S1_L001	DMNS_Plate_4	Sequencing by synthesis	16S rRNA	V4	NA	311318B	311426B	1798402	DMNS_Plate_4_C.0913_G6	sample	No	years	NA	NA	NA	NA	NA	NA	NA	NA	NA	NA	NA
11293.C.0916	CTCCCGAGCTCC	GTGTGYCAGCMGCCGCGGTAA	11293.C.0916	H6	4	UCSDMI	DMNS_Garneau	buccal samples from Denver Museum of Nature and Science	NA	NA	Illumina MiSeq	Illumina EMP protocol 515fbc, 806r amplification of 16S rRNA V4	GT	443912	C.0916	FWD:GTGYCAGCMGCCGCGGTAA; REV:GGACTACNVGGGTWTCTAAT	Illumina	NA	GTGTGCCAGCMGCCGCGGTAA	11917	RIKE	DMNS	11293	UCSDMI	2/21/17	DMNS_S1_L001	DMNS_Plate_4	Sequencing by synthesis	16S rRNA	V4	NA	311318B	311426B	1798402	DMNS_Plate_4_C.0916_H6	sample	No	years	NA	NA	NA	NA	NA	NA	NA	NA	NA	NA	NA
11293.C.0918	CAGATCCCAACC	GTGTGYCAGCMGCCGCGGTAA	11293.C.0918	A7	4	UCSDMI	DMNS_Garneau	buccal samples from Denver Museum of Nature and Science	NA	NA	Illumina MiSeq	Illumina EMP protocol 515fbc, 806r amplification of 16S rRNA V4	GT	443912	C.0918	FWD:GTGYCAGCMGCCGCGGTAA; REV:GGACTACNVGGGTWTCTAAT	Illumina	NA	GTGTGCCAGCMGCCGCGGTAA	11917	RIKE	DMNS	11293	UCSDMI	2/21/17	DMNS_S1_L001	DMNS_Plate_4	Sequencing by synthesis	16S rRNA	V4	NA	311318B	311426B	1798402	DMNS_Plate_4_C.0918_A7	sample	No	years	NA	NA	NA	NA	NA	NA	NA	NA	NA	NA	NA
11293.C.0919	TGACTGCGTTAG	GTGTGYCAGCMGCCGCGGTAA	11293.C.0919	B7	4	UCSDMI	DMNS_Garneau	buccal samples from Denver Museum of Nature and Science	NA	NA	Illumina MiSeq	Illumina EMP protocol 515fbc, 806r amplification of 16S rRNA V4	GT	443912	C.0919	FWD:GTGYCAGCMGCCGCGGTAA; REV:GGACTACNVGGGTWTCTAAT	Illumina	NA	GTGTGCCAGCMGCCGCGGTAA	11917	RIKE	DMNS	11293	UCSDMI	2/21/17	DMNS_S1_L001	DMNS_Plate_4	Sequencing by synthesis	16S rRNA	V4	NA	311318B	311426B	1798402	DMNS_Plate_4_C.0919_B7	sample	No	years	NA	NA	NA	NA	NA	NA	NA	NA	NA	NA	NA
11293.C.0920	TACAGCGCATAC	GTGTGYCAGCMGCCGCGGTAA	11293.C.0920	H11	2	UCSDMI	DMNS_Garneau	buccal samples from Denver Museum of Nature and Science	NA	NA	Illumina MiSeq	Illumina EMP protocol 515fbc, 806r amplification of 16S rRNA V4	GT	443912	C.0920	FWD:GTGYCAGCMGCCGCGGTAA; REV:GGACTACNVGGGTWTCTAAT	Illumina	NA	GTGTGCCAGCMGCCGCGGTAA	11917	CARMEN	DMNS	11293	UCSDMI	2/21/17	DMNS_S1_L001	DMNS_Plate_2	Sequencing by synthesis	16S rRNA	V4	NA	3076189	409172Z	1798402	DMNS_Plate_2_C.0920_H11	sample	No	years	NA	12oz	NA	NA	NA	8oz	NA	NA	NA	NA	NA
11293.C.0925	GAGCCCAAAGAG	GTGTGYCAGCMGCCGCGGTAA	11293.C.0925	C7	4	UCSDMI	DMNS_Garneau	buccal samples from Denver Museum of Nature and Science	NA	NA	Illumina MiSeq	Illumina EMP protocol 515fbc, 806r amplification of 16S rRNA V4	GT	443912	C.0925	FWD:GTGYCAGCMGCCGCGGTAA; REV:GGACTACNVGGGTWTCTAAT	Illumina	NA	GTGTGCCAGCMGCCGCGGTAA	11917	RIKE	DMNS	11293	UCSDMI	2/21/17	DMNS_S1_L001	DMNS_Plate_4	Sequencing by synthesis	16S rRNA	V4	NA	311318B	311426B	1798402	DMNS_Plate_4_C.0925_C7	sample	No	years	NA	NA	NA	NA	NA	NA	NA	NA	NA	NA	NA
11293.C.0927	TCCACAGGGTTC	GTGTGYCAGCMGCCGCGGTAA	11293.C.0927	B7	2	UCSDMI	DMNS_Garneau	buccal samples from Denver Museum of Nature and Science	NA	NA	Illumina MiSeq	Illumina EMP protocol 515fbc, 806r amplification of 16S rRNA V4	GT	443912	C.0927	FWD:GTGYCAGCMGCCGCGGTAA; REV:GGACTACNVGGGTWTCTAAT	Illumina	NA	GTGTGCCAGCMGCCGCGGTAA	11917	CARMEN	DMNS	11293	UCSDMI	2/21/17	DMNS_S1_L001	DMNS_Plate_2	Sequencing by synthesis	16S rRNA	V4	NA	3076189	409172Z	1798402	DMNS_Plate_2_C.0927_B7	sample	No	years	8oz	20oz	less than 6oz	less than 6oz	less than 6oz	12oz	less than 6oz	less than 6oz	NA	less than 6oz	20oz
11293.C.0930	CAACGAACCATC	GTGTGYCAGCMGCCGCGGTAA	11293.C.0930	D7	4	UCSDMI	DMNS_Garneau	buccal samples from Denver Museum of Nature and Science	NA	NA	Illumina MiSeq	Illumina EMP protocol 515fbc, 806r amplification of 16S rRNA V4	GT	443912	C.0930	FWD:GTGYCAGCMGCCGCGGTAA; REV:GGACTACNVGGGTWTCTAAT	Illumina	NA	GTGTGCCAGCMGCCGCGGTAA	11917	RIKE	DMNS	11293	UCSDMI	2/21/17	DMNS_S1_L001	DMNS_Plate_4	Sequencing by synthesis	16S rRNA	V4	NA	311318B	311426B	1798402	DMNS_Plate_4_C.0930_D7	sample	No	years	NA	NA	NA	NA	NA	NA	NA	NA	NA	NA	NA
11293.C.0931	GTTCGCCGCATC	GTGTGYCAGCMGCCGCGGTAA	11293.C.0931	E7	4	UCSDMI	DMNS_Garneau	buccal samples from Denver Museum of Nature and Science	NA	NA	Illumina MiSeq	Illumina EMP protocol 515fbc, 806r amplification of 16S rRNA V4	GT	443912	C.0931	FWD:GTGYCAGCMGCCGCGGTAA; REV:GGACTACNVGGGTWTCTAAT	Illumina	NA	GTGTGCCAGCMGCCGCGGTAA	11917	RIKE	DMNS	11293	UCSDMI	2/21/17	DMNS_S1_L001	DMNS_Plate_4	Sequencing by synthesis	16S rRNA	V4	NA	311318B	311426B	1798402	DMNS_Plate_4_C.0931_E7	sample	No	years	NA	NA	NA	NA	NA	NA	NA	NA	NA	NA	NA
11293.C.0932	GTTCGAGTGAAT	GTGTGYCAGCMGCCGCGGTAA	11293.C.0932	F7	4	UCSDMI	DMNS_Garneau	buccal samples from Denver Museum of Nature and Science	NA	NA	Illumina MiSeq	Illumina EMP protocol 515fbc, 806r amplification of 16S rRNA V4	GT	443912	C.0932	FWD:GTGYCAGCMGCCGCGGTAA; REV:GGACTACNVGGGTWTCTAAT	Illumina	NA	GTGTGCCAGCMGCCGCGGTAA	11917	RIKE	DMNS	11293	UCSDMI	2/21/17	DMNS_S1_L001	DMNS_Plate_4	Sequencing by synthesis	16S rRNA	V4	NA	311318B	311426B	1798402	DMNS_Plate_4_C.0932_F7	sample	No	years	NA	NA	NA	NA	NA	NA	NA	NA	NA	NA	NA
11293.C.0933	CGGCCTAAGTTC	GTGTGYCAGCMGCCGCGGTAA	11293.C.0933	G7	4	UCSDMI	DMNS_Garneau	buccal samples from Denver Museum of Nature and Science	NA	NA	Illumina MiSeq	Illumina EMP protocol 515fbc, 806r amplification of 16S rRNA V4	GT	443912	C.0933	FWD:GTGYCAGCMGCCGCGGTAA; REV:GGACTACNVGGGTWTCTAAT	Illumina	NA	GTGTGCCAGCMGCCGCGGTAA	11917	RIKE	DMNS	11293	UCSDMI	2/21/17	DMNS_S1_L001	DMNS_Plate_4	Sequencing by synthesis	16S rRNA	V4	NA	311318B	311426B	1798402	DMNS_Plate_4_C.0933_G7	sample	No	years	NA	NA	NA	NA	NA	NA	NA	NA	NA	NA	NA
11293.C.0936	AATCCGGTCACC	GTGTGYCAGCMGCCGCGGTAA	11293.C.0936	G11	4	UCSDMI	DMNS_Garneau	buccal samples from Denver Museum of Nature and Science	NA	NA	Illumina MiSeq	Illumina EMP protocol 515fbc, 806r amplification of 16S rRNA V4	GT	443912	C.0936	FWD:GTGYCAGCMGCCGCGGTAA; REV:GGACTACNVGGGTWTCTAAT	Illumina	NA	GTGTGCCAGCMGCCGCGGTAA	11917	RIKE	DMNS	11293	UCSDMI	2/21/17	DMNS_S1_L001	DMNS_Plate_4	Sequencing by synthesis	16S rRNA	V4	NA	311318B	311426B	1798402	DMNS_Plate_4_C.0936_G11	sample	No	years	NA	NA	NA	NA	NA	NA	NA	NA	NA	NA	NA
11293.C.0937	TAGACTTCAGAG	GTGTGYCAGCMGCCGCGGTAA	11293.C.0937	H7	4	UCSDMI	DMNS_Garneau	buccal samples from Denver Museum of Nature and Science	NA	NA	Illumina MiSeq	Illumina EMP protocol 515fbc, 806r amplification of 16S rRNA V4	GT	443912	C.0937	FWD:GTGYCAGCMGCCGCGGTAA; REV:GGACTACNVGGGTWTCTAAT	Illumina	NA	GTGTGCCAGCMGCCGCGGTAA	11917	RIKE	DMNS	11293	UCSDMI	2/21/17	DMNS_S1_L001	DMNS_Plate_4	Sequencing by synthesis	16S rRNA	V4	NA	311318B	311426B	1798402	DMNS_Plate_4_C.0937_H7	sample	No	years	NA	NA	NA	NA	NA	NA	NA	NA	NA	NA	NA
11293.C.0938	AACAGTAAACAA	GTGTGYCAGCMGCCGCGGTAA	11293.C.0938	A12	2	UCSDMI	DMNS_Garneau	buccal samples from Denver Museum of Nature and Science	NA	NA	Illumina MiSeq	Illumina EMP protocol 515fbc, 806r amplification of 16S rRNA V4	GT	443912	C.0938	FWD:GTGYCAGCMGCCGCGGTAA; REV:GGACTACNVGGGTWTCTAAT	Illumina	NA	GTGTGCCAGCMGCCGCGGTAA	11917	CARMEN	DMNS	11293	UCSDMI	2/21/17	DMNS_S1_L001	DMNS_Plate_2	Sequencing by synthesis	16S rRNA	V4	NA	3076189	409172Z	1798402	DMNS_Plate_2_C.0938_A12	sample	No	years	16oz	less than 6oz	less than 6oz	less than 6oz	16oz	less than 6oz	NA	NA	NA	more than 20oz	16oz
11293.C.0939	ATACCGTCTTTC	GTGTGYCAGCMGCCGCGGTAA	11293.C.0939	H11	4	UCSDMI	DMNS_Garneau	buccal samples from Denver Museum of Nature and Science	NA	NA	Illumina MiSeq	Illumina EMP protocol 515fbc, 806r amplification of 16S rRNA V4	GT	443912	C.0939	FWD:GTGYCAGCMGCCGCGGTAA; REV:GGACTACNVGGGTWTCTAAT	Illumina	NA	GTGTGCCAGCMGCCGCGGTAA	11917	RIKE	DMNS	11293	UCSDMI	2/21/17	DMNS_S1_L001	DMNS_Plate_4	Sequencing by synthesis	16S rRNA	V4	NA	311318B	311426B	1798402	DMNS_Plate_4_C.0939_H11	sample	No	years	NA	NA	NA	NA	NA	NA	NA	NA	NA	NA	NA
11293.C.0941	GATAGCACTCGT	GTGTGYCAGCMGCCGCGGTAA	11293.C.0941	A8	4	UCSDMI	DMNS_Garneau	buccal samples from Denver Museum of Nature and Science	NA	NA	Illumina MiSeq	Illumina EMP protocol 515fbc, 806r amplification of 16S rRNA V4	GT	443912	C.0941	FWD:GTGYCAGCMGCCGCGGTAA; REV:GGACTACNVGGGTWTCTAAT	Illumina	NA	GTGTGCCAGCMGCCGCGGTAA	11917	RIKE	DMNS	11293	UCSDMI	2/21/17	DMNS_S1_L001	DMNS_Plate_4	Sequencing by synthesis	16S rRNA	V4	NA	311318B	311426B	1798402	DMNS_Plate_4_C.0941_A8	sample	No	years	NA	NA	NA	NA	NA	NA	NA	NA	NA	NA	NA
11293.C.0942	AACGATCATAGA	GTGTGYCAGCMGCCGCGGTAA	11293.C.0942	A12	4	UCSDMI	DMNS_Garneau	buccal samples from Denver Museum of Nature and Science	NA	NA	Illumina MiSeq	Illumina EMP protocol 515fbc, 806r amplification of 16S rRNA V4	GT	443912	C.0942	FWD:GTGYCAGCMGCCGCGGTAA; REV:GGACTACNVGGGTWTCTAAT	Illumina	NA	GTGTGCCAGCMGCCGCGGTAA	11917	RIKE	DMNS	11293	UCSDMI	2/21/17	DMNS_S1_L001	DMNS_Plate_4	Sequencing by synthesis	16S rRNA	V4	NA	311318B	311426B	1798402	DMNS_Plate_4_C.0942_A12	sample	No	years	NA	NA	NA	NA	NA	NA	NA	NA	NA	NA	NA
11293.C.0943	CCTCCGTCATGG	GTGTGYCAGCMGCCGCGGTAA	11293.C.0943	B12	2	UCSDMI	DMNS_Garneau	buccal samples from Denver Museum of Nature and Science	NA	NA	Illumina MiSeq	Illumina EMP protocol 515fbc, 806r amplification of 16S rRNA V4	GT	443912	C.0943	FWD:GTGYCAGCMGCCGCGGTAA; REV:GGACTACNVGGGTWTCTAAT	Illumina	NA	GTGTGCCAGCMGCCGCGGTAA	11917	CARMEN	DMNS	11293	UCSDMI	2/21/17	DMNS_S1_L001	DMNS_Plate_2	Sequencing by synthesis	16S rRNA	V4	NA	3076189	409172Z	1798402	DMNS_Plate_2_C.0943_B12	sample	No	years	less than 6oz	8oz	20oz	more than 20oz	more than 20oz	more than 20oz	more than 20oz	NA	NA	more than 20oz	less than 6oz
11293.C.0944	TCATCTTGATTG	GTGTGYCAGCMGCCGCGGTAA	11293.C.0944	B12	4	UCSDMI	DMNS_Garneau	buccal samples from Denver Museum of Nature and Science	NA	NA	Illumina MiSeq	Illumina EMP protocol 515fbc, 806r amplification of 16S rRNA V4	GT	443912	C.0944	FWD:GTGYCAGCMGCCGCGGTAA; REV:GGACTACNVGGGTWTCTAAT	Illumina	NA	GTGTGCCAGCMGCCGCGGTAA	11917	RIKE	DMNS	11293	UCSDMI	2/21/17	DMNS_S1_L001	DMNS_Plate_4	Sequencing by synthesis	16S rRNA	V4	NA	311318B	311426B	1798402	DMNS_Plate_4_C.0944_B12	sample	No	years	NA	NA	NA	NA	NA	NA	NA	NA	NA	NA	NA
11293.C.0949	ACGTTAATATTC	GTGTGYCAGCMGCCGCGGTAA	11293.C.0949	B8	4	UCSDMI	DMNS_Garneau	buccal samples from Denver Museum of Nature and Science	NA	NA	Illumina MiSeq	Illumina EMP protocol 515fbc, 806r amplification of 16S rRNA V4	GT	443912	C.0949	FWD:GTGYCAGCMGCCGCGGTAA; REV:GGACTACNVGGGTWTCTAAT	Illumina	NA	GTGTGCCAGCMGCCGCGGTAA	11917	RIKE	DMNS	11293	UCSDMI	2/21/17	DMNS_S1_L001	DMNS_Plate_4	Sequencing by synthesis	16S rRNA	V4	NA	311318B	311426B	1798402	DMNS_Plate_4_C.0949_B8	sample	No	years	NA	NA	NA	NA	NA	NA	NA	NA	NA	NA	NA
11293.C.0951	GAAGAGGGTTGA	GTGTGYCAGCMGCCGCGGTAA	11293.C.0951	F7	1	UCSDMI	DMNS_Garneau	buccal samples from Denver Museum of Nature and Science	NA	NA	Illumina MiSeq	Illumina EMP protocol 515fbc, 806r amplification of 16S rRNA V4	GT	443912	C.0951	FWD:GTGYCAGCMGCCGCGGTAA; REV:GGACTACNVGGGTWTCTAAT	Illumina	NA	GTGTGCCAGCMGCCGCGGTAA	11917	CARMEN	DMNS	11293	UCSDMI	2/21/17	DMNS_S1_L001	DMNS_Plate_1	Sequencing by synthesis	16S rRNA	V4	NA	3076189	409172Z	1798402	DMNS_Plate_1_C.0951_F7	sample	No	years	more than 20oz	more than 20oz	more than 20oz	more than 20oz	more than 20oz	more than 20oz	more than 20oz	more than 20oz	NA	more than 20oz	more than 20oz
11293.C.0953	AGCAGTGCGGTG	GTGTGYCAGCMGCCGCGGTAA	11293.C.0953	D4	2	UCSDMI	DMNS_Garneau	buccal samples from Denver Museum of Nature and Science	NA	NA	Illumina MiSeq	Illumina EMP protocol 515fbc, 806r amplification of 16S rRNA V4	GT	443912	C.0953	FWD:GTGYCAGCMGCCGCGGTAA; REV:GGACTACNVGGGTWTCTAAT	Illumina	NA	GTGTGCCAGCMGCCGCGGTAA	11917	CARMEN	DMNS	11293	UCSDMI	2/21/17	DMNS_S1_L001	DMNS_Plate_2	Sequencing by synthesis	16S rRNA	V4	NA	3076189	409172Z	1798402	DMNS_Plate_2_C.0953_D4	sample	No	years	NA	NA	8oz	NA	NA	NA	NA	NA	NA	8oz	NA
11293.C.0954	GGTTCATGAACA	GTGTGYCAGCMGCCGCGGTAA	11293.C.0954	G7	1	UCSDMI	DMNS_Garneau	buccal samples from Denver Museum of Nature and Science	NA	NA	Illumina MiSeq	Illumina EMP protocol 515fbc, 806r amplification of 16S rRNA V4	GT	443912	C.0954	FWD:GTGYCAGCMGCCGCGGTAA; REV:GGACTACNVGGGTWTCTAAT	Illumina	NA	GTGTGCCAGCMGCCGCGGTAA	11917	CARMEN	DMNS	11293	UCSDMI	2/21/17	DMNS_S1_L001	DMNS_Plate_1	Sequencing by synthesis	16S rRNA	V4	NA	3076189	409172Z	1798402	DMNS_Plate_1_C.0954_G7	sample	No	years	more than 20oz	more than 20oz	12oz	more than 20oz	more than 20oz	less than 6oz	more than 20oz	NA	NA	more than 20oz	more than 20oz
11293.C.0957	ATTACGTATCAT	GTGTGYCAGCMGCCGCGGTAA	11293.C.0957	E11	1	UCSDMI	DMNS_Garneau	buccal samples from Denver Museum of Nature and Science	NA	NA	Illumina MiSeq	Illumina EMP protocol 515fbc, 806r amplification of 16S rRNA V4	GT	443912	C.0957	FWD:GTGYCAGCMGCCGCGGTAA; REV:GGACTACNVGGGTWTCTAAT	Illumina	NA	GTGTGCCAGCMGCCGCGGTAA	11917	CARMEN	DMNS	11293	UCSDMI	2/21/17	DMNS_S1_L001	DMNS_Plate_1	Sequencing by synthesis	16S rRNA	V4	NA	3076189	409172Z	1798402	DMNS_Plate_1_C.0957_E11	sample	No	years	8oz	more than 20oz	more than 20oz	16oz	more than 20oz	more than 20oz	more than 20oz	more than 20oz	NA	more than 20oz	8oz
11293.C.0958	CCATGTGGCTCC	GTGTGYCAGCMGCCGCGGTAA	11293.C.0958	C8	4	UCSDMI	DMNS_Garneau	buccal samples from Denver Museum of Nature and Science	NA	NA	Illumina MiSeq	Illumina EMP protocol 515fbc, 806r amplification of 16S rRNA V4	GT	443912	C.0958	FWD:GTGYCAGCMGCCGCGGTAA; REV:GGACTACNVGGGTWTCTAAT	Illumina	NA	GTGTGCCAGCMGCCGCGGTAA	11917	RIKE	DMNS	11293	UCSDMI	2/21/17	DMNS_S1_L001	DMNS_Plate_4	Sequencing by synthesis	16S rRNA	V4	NA	311318B	311426B	1798402	DMNS_Plate_4_C.0958_C8	sample	No	years	NA	NA	NA	NA	NA	NA	NA	NA	NA	NA	NA
11293.C.0963	GTTGGACGAAGG	GTGTGYCAGCMGCCGCGGTAA	11293.C.0963	E4	2	UCSDMI	DMNS_Garneau	buccal samples from Denver Museum of Nature and Science	NA	NA	Illumina MiSeq	Illumina EMP protocol 515fbc, 806r amplification of 16S rRNA V4	GT	443912	C.0963	FWD:GTGYCAGCMGCCGCGGTAA; REV:GGACTACNVGGGTWTCTAAT	Illumina	NA	GTGTGCCAGCMGCCGCGGTAA	11917	CARMEN	DMNS	11293	UCSDMI	2/21/17	DMNS_S1_L001	DMNS_Plate_2	Sequencing by synthesis	16S rRNA	V4	NA	3076189	409172Z	1798402	DMNS_Plate_2_C.0963_E4	sample	No	years	NA	16oz	NA	NA	NA	NA	less than 6oz	NA	NA	8oz	NA
11293.C.0977	ACACGTTTGGGT	GTGTGYCAGCMGCCGCGGTAA	11293.C.0977	D8	4	UCSDMI	DMNS_Garneau	buccal samples from Denver Museum of Nature and Science	NA	NA	Illumina MiSeq	Illumina EMP protocol 515fbc, 806r amplification of 16S rRNA V4	GT	443912	C.0977	FWD:GTGYCAGCMGCCGCGGTAA; REV:GGACTACNVGGGTWTCTAAT	Illumina	NA	GTGTGCCAGCMGCCGCGGTAA	11917	RIKE	DMNS	11293	UCSDMI	2/21/17	DMNS_S1_L001	DMNS_Plate_4	Sequencing by synthesis	16S rRNA	V4	NA	311318B	311426B	1798402	DMNS_Plate_4_C.0977_D8	sample	No	years	NA	NA	NA	NA	NA	NA	NA	NA	NA	NA	NA
11293.C.0981	TATCCAAGCGCA	GTGTGYCAGCMGCCGCGGTAA	11293.C.0981	F11	1	UCSDMI	DMNS_Garneau	buccal samples from Denver Museum of Nature and Science	NA	NA	Illumina MiSeq	Illumina EMP protocol 515fbc, 806r amplification of 16S rRNA V4	GT	443912	C.0981	FWD:GTGYCAGCMGCCGCGGTAA; REV:GGACTACNVGGGTWTCTAAT	Illumina	NA	GTGTGCCAGCMGCCGCGGTAA	11917	CARMEN	DMNS	11293	UCSDMI	2/21/17	DMNS_S1_L001	DMNS_Plate_1	Sequencing by synthesis	16S rRNA	V4	NA	3076189	409172Z	1798402	DMNS_Plate_1_C.0981_F11	sample	No	years	more than 20oz	8oz	more than 20oz	16oz	8oz	more than 20oz	more than 20oz	NA	NA	8oz	8oz
11293.C.0990	AGACTATTTCAT	GTGTGYCAGCMGCCGCGGTAA	11293.C.0990	E8	4	UCSDMI	DMNS_Garneau	buccal samples from Denver Museum of Nature and Science	NA	NA	Illumina MiSeq	Illumina EMP protocol 515fbc, 806r amplification of 16S rRNA V4	GT	443912	C.0990	FWD:GTGYCAGCMGCCGCGGTAA; REV:GGACTACNVGGGTWTCTAAT	Illumina	NA	GTGTGCCAGCMGCCGCGGTAA	11917	RIKE	DMNS	11293	UCSDMI	2/21/17	DMNS_S1_L001	DMNS_Plate_4	Sequencing by synthesis	16S rRNA	V4	NA	311318B	311426B	1798402	DMNS_Plate_4_C.0990_E8	sample	No	years	NA	NA	NA	NA	NA	NA	NA	NA	NA	NA	NA
11293.C.1002	AGTCCGAGTTGT	GTGTGYCAGCMGCCGCGGTAA	11293.C.1002	F8	4	UCSDMI	DMNS_Garneau	buccal samples from Denver Museum of Nature and Science	NA	NA	Illumina MiSeq	Illumina EMP protocol 515fbc, 806r amplification of 16S rRNA V4	GT	443912	C.1002	FWD:GTGYCAGCMGCCGCGGTAA; REV:GGACTACNVGGGTWTCTAAT	Illumina	NA	GTGTGCCAGCMGCCGCGGTAA	11917	RIKE	DMNS	11293	UCSDMI	2/21/17	DMNS_S1_L001	DMNS_Plate_4	Sequencing by synthesis	16S rRNA	V4	NA	311318B	311426B	1798402	DMNS_Plate_4_C.1002_F8	sample	No	years	NA	NA	NA	NA	NA	NA	NA	NA	NA	NA	NA
11293.C.1003	TGAGTATGAGTA	GTGTGYCAGCMGCCGCGGTAA	11293.C.1003	H7	1	UCSDMI	DMNS_Garneau	buccal samples from Denver Museum of Nature and Science	NA	NA	Illumina MiSeq	Illumina EMP protocol 515fbc, 806r amplification of 16S rRNA V4	GT	443912	C.1003	FWD:GTGYCAGCMGCCGCGGTAA; REV:GGACTACNVGGGTWTCTAAT	Illumina	NA	GTGTGCCAGCMGCCGCGGTAA	11917	CARMEN	DMNS	11293	UCSDMI	2/21/17	DMNS_S1_L001	DMNS_Plate_1	Sequencing by synthesis	16S rRNA	V4	NA	3076189	409172Z	1798402	DMNS_Plate_1_C.1003_H7	sample	No	years	more than 20oz	12oz	more than 20oz	more than 20oz	more than 20oz	more than 20oz	less than 6oz	more than 20oz	NA	more than 20oz	12oz
11293.C.1007	TATTTGATTGGT	GTGTGYCAGCMGCCGCGGTAA	11293.C.1007	G11	1	UCSDMI	DMNS_Garneau	buccal samples from Denver Museum of Nature and Science	NA	NA	Illumina MiSeq	Illumina EMP protocol 515fbc, 806r amplification of 16S rRNA V4	GT	443912	C.1007	FWD:GTGYCAGCMGCCGCGGTAA; REV:GGACTACNVGGGTWTCTAAT	Illumina	NA	GTGTGCCAGCMGCCGCGGTAA	11917	CARMEN	DMNS	11293	UCSDMI	2/21/17	DMNS_S1_L001	DMNS_Plate_1	Sequencing by synthesis	16S rRNA	V4	NA	3076189	409172Z	1798402	DMNS_Plate_1_C.1007_G11	sample	No	years	more than 20oz	more than 20oz	more than 20oz	more than 20oz	more than 20oz	more than 20oz	more than 20oz	more than 20oz	NA	more than 20oz	more than 20oz
11293.C.1010	GTCAGTATGGCT	GTGTGYCAGCMGCCGCGGTAA	11293.C.1010	C12	4	UCSDMI	DMNS_Garneau	buccal samples from Denver Museum of Nature and Science	NA	NA	Illumina MiSeq	Illumina EMP protocol 515fbc, 806r amplification of 16S rRNA V4	GT	443912	C.1010	FWD:GTGYCAGCMGCCGCGGTAA; REV:GGACTACNVGGGTWTCTAAT	Illumina	NA	GTGTGCCAGCMGCCGCGGTAA	11917	RIKE	DMNS	11293	UCSDMI	2/21/17	DMNS_S1_L001	DMNS_Plate_4	Sequencing by synthesis	16S rRNA	V4	NA	311318B	311426B	1798402	DMNS_Plate_4_C.1010_C12	sample	No	years	NA	NA	NA	NA	NA	NA	NA	NA	NA	NA	NA
11293.C.1012	AGATGTCCGTCA	GTGTGYCAGCMGCCGCGGTAA	11293.C.1012	C12	2	UCSDMI	DMNS_Garneau	buccal samples from Denver Museum of Nature and Science	NA	NA	Illumina MiSeq	Illumina EMP protocol 515fbc, 806r amplification of 16S rRNA V4	GT	443912	C.1012	FWD:GTGYCAGCMGCCGCGGTAA; REV:GGACTACNVGGGTWTCTAAT	Illumina	NA	GTGTGCCAGCMGCCGCGGTAA	11917	CARMEN	DMNS	11293	UCSDMI	2/21/17	DMNS_S1_L001	DMNS_Plate_2	Sequencing by synthesis	16S rRNA	V4	NA	3076189	409172Z	1798402	DMNS_Plate_2_C.1012_C12	sample	No	years	less than 6oz	12oz	8oz	12oz	more than 20oz	8oz	less than 6oz	NA	NA	more than 20oz	12oz
11293.C.1013	GTCCTCGCGACT	GTGTGYCAGCMGCCGCGGTAA	11293.C.1013	D12	4	UCSDMI	DMNS_Garneau	buccal samples from Denver Museum of Nature and Science	NA	NA	Illumina MiSeq	Illumina EMP protocol 515fbc, 806r amplification of 16S rRNA V4	GT	443912	C.1013	FWD:GTGYCAGCMGCCGCGGTAA; REV:GGACTACNVGGGTWTCTAAT	Illumina	NA	GTGTGCCAGCMGCCGCGGTAA	11917	RIKE	DMNS	11293	UCSDMI	2/21/17	DMNS_S1_L001	DMNS_Plate_4	Sequencing by synthesis	16S rRNA	V4	NA	311318B	311426B	1798402	DMNS_Plate_4_C.1013_D12	sample	No	years	NA	NA	NA	NA	NA	NA	NA	NA	NA	NA	NA
11293.C.1024	GCTGAGCCTTTG	GTGTGYCAGCMGCCGCGGTAA	11293.C.1024	G8	4	UCSDMI	DMNS_Garneau	buccal samples from Denver Museum of Nature and Science	NA	NA	Illumina MiSeq	Illumina EMP protocol 515fbc, 806r amplification of 16S rRNA V4	GT	443912	C.1024	FWD:GTGYCAGCMGCCGCGGTAA; REV:GGACTACNVGGGTWTCTAAT	Illumina	NA	GTGTGCCAGCMGCCGCGGTAA	11917	RIKE	DMNS	11293	UCSDMI	2/21/17	DMNS_S1_L001	DMNS_Plate_4	Sequencing by synthesis	16S rRNA	V4	NA	311318B	311426B	1798402	DMNS_Plate_4_C.1024_G8	sample	No	years	NA	NA	NA	NA	NA	NA	NA	NA	NA	NA	NA
11293.C.1025	ACTTAGACTCTT	GTGTGYCAGCMGCCGCGGTAA	11293.C.1025	H8	4	UCSDMI	DMNS_Garneau	buccal samples from Denver Museum of Nature and Science	NA	NA	Illumina MiSeq	Illumina EMP protocol 515fbc, 806r amplification of 16S rRNA V4	GT	443912	C.1025	FWD:GTGYCAGCMGCCGCGGTAA; REV:GGACTACNVGGGTWTCTAAT	Illumina	NA	GTGTGCCAGCMGCCGCGGTAA	11917	RIKE	DMNS	11293	UCSDMI	2/21/17	DMNS_S1_L001	DMNS_Plate_4	Sequencing by synthesis	16S rRNA	V4	NA	311318B	311426B	1798402	DMNS_Plate_4_C.1025_H8	sample	No	years	NA	NA	NA	NA	NA	NA	NA	NA	NA	NA	NA
11293.C.1027	GTGCCATAATCG	GTGTGYCAGCMGCCGCGGTAA	11293.C.1027	H11	1	UCSDMI	DMNS_Garneau	buccal samples from Denver Museum of Nature and Science	NA	NA	Illumina MiSeq	Illumina EMP protocol 515fbc, 806r amplification of 16S rRNA V4	GT	443912	C.1027	FWD:GTGYCAGCMGCCGCGGTAA; REV:GGACTACNVGGGTWTCTAAT	Illumina	NA	GTGTGCCAGCMGCCGCGGTAA	11917	CARMEN	DMNS	11293	UCSDMI	2/21/17	DMNS_S1_L001	DMNS_Plate_1	Sequencing by synthesis	16S rRNA	V4	NA	3076189	409172Z	1798402	DMNS_Plate_1_C.1027_H11	sample	No	years	less than 6oz	more than 20oz	more than 20oz	8oz	more than 20oz	8oz	more than 20oz	NA	NA	more than 20oz	NA
11293.C.1029	AATTTAGGTAGG	GTGTGYCAGCMGCCGCGGTAA	11293.C.1029	A8	1	UCSDMI	DMNS_Garneau	buccal samples from Denver Museum of Nature and Science	NA	NA	Illumina MiSeq	Illumina EMP protocol 515fbc, 806r amplification of 16S rRNA V4	GT	443912	C.1029	FWD:GTGYCAGCMGCCGCGGTAA; REV:GGACTACNVGGGTWTCTAAT	Illumina	NA	GTGTGCCAGCMGCCGCGGTAA	11917	CARMEN	DMNS	11293	UCSDMI	2/21/17	DMNS_S1_L001	DMNS_Plate_1	Sequencing by synthesis	16S rRNA	V4	NA	3076189	409172Z	1798402	DMNS_Plate_1_C.1029_A8	sample	No	years	NA	NA	NA	NA	NA	8oz	NA	NA	NA	NA	NA
11293.C.1033	CATATAGCCCGA	GTGTGYCAGCMGCCGCGGTAA	11293.C.1033	B8	1	UCSDMI	DMNS_Garneau	buccal samples from Denver Museum of Nature and Science	NA	NA	Illumina MiSeq	Illumina EMP protocol 515fbc, 806r amplification of 16S rRNA V4	GT	443912	C.1033	FWD:GTGYCAGCMGCCGCGGTAA; REV:GGACTACNVGGGTWTCTAAT	Illumina	NA	GTGTGCCAGCMGCCGCGGTAA	11917	CARMEN	DMNS	11293	UCSDMI	2/21/17	DMNS_S1_L001	DMNS_Plate_1	Sequencing by synthesis	16S rRNA	V4	NA	3076189	409172Z	1798402	DMNS_Plate_1_C.1033_B8	sample	No	years	more than 20oz	8oz	less than 6oz	more than 20oz	NA	more than 20oz	less than 6oz	NA	NA	8oz	more than 20oz
11293.C.1050	CGGTGACCTACT	GTGTGYCAGCMGCCGCGGTAA	11293.C.1050	C8	1	UCSDMI	DMNS_Garneau	buccal samples from Denver Museum of Nature and Science	NA	NA	Illumina MiSeq	Illumina EMP protocol 515fbc, 806r amplification of 16S rRNA V4	GT	443912	C.1050	FWD:GTGYCAGCMGCCGCGGTAA; REV:GGACTACNVGGGTWTCTAAT	Illumina	NA	GTGTGCCAGCMGCCGCGGTAA	11917	CARMEN	DMNS	11293	UCSDMI	2/21/17	DMNS_S1_L001	DMNS_Plate_1	Sequencing by synthesis	16S rRNA	V4	NA	3076189	409172Z	1798402	DMNS_Plate_1_C.1050_C8	sample	No	years	8oz	8oz	more than 20oz	less than 6oz	16oz	less than 6oz	8oz	NA	NA	less than 6oz	more than 20oz
11293.C.1051	GTAATTGTAATT	GTGTGYCAGCMGCCGCGGTAA	11293.C.1051	A9	4	UCSDMI	DMNS_Garneau	buccal samples from Denver Museum of Nature and Science	NA	NA	Illumina MiSeq	Illumina EMP protocol 515fbc, 806r amplification of 16S rRNA V4	GT	443912	C.1051	FWD:GTGYCAGCMGCCGCGGTAA; REV:GGACTACNVGGGTWTCTAAT	Illumina	NA	GTGTGCCAGCMGCCGCGGTAA	11917	RIKE	DMNS	11293	UCSDMI	2/21/17	DMNS_S1_L001	DMNS_Plate_4	Sequencing by synthesis	16S rRNA	V4	NA	311318B	311426B	1798402	DMNS_Plate_4_C.1051_A9	sample	No	years	NA	NA	NA	NA	NA	NA	NA	NA	NA	NA	NA
11293.C.1064	AATTCACCTCCT	GTGTGYCAGCMGCCGCGGTAA	11293.C.1064	A12	1	UCSDMI	DMNS_Garneau	buccal samples from Denver Museum of Nature and Science	NA	NA	Illumina MiSeq	Illumina EMP protocol 515fbc, 806r amplification of 16S rRNA V4	GT	443912	C.1064	FWD:GTGYCAGCMGCCGCGGTAA; REV:GGACTACNVGGGTWTCTAAT	Illumina	NA	GTGTGCCAGCMGCCGCGGTAA	11917	CARMEN	DMNS	11293	UCSDMI	2/21/17	DMNS_S1_L001	DMNS_Plate_1	Sequencing by synthesis	16S rRNA	V4	NA	3076189	409172Z	1798402	DMNS_Plate_1_C.1064_A12	sample	No	years	more than 20oz	more than 20oz	more than 20oz	12oz	NA	8oz	more than 20oz	12oz	NA	more than 20oz	more than 20oz
11293.C.1065	TCTAACGAGTGC	GTGTGYCAGCMGCCGCGGTAA	11293.C.1065	B9	4	UCSDMI	DMNS_Garneau	buccal samples from Denver Museum of Nature and Science	NA	NA	Illumina MiSeq	Illumina EMP protocol 515fbc, 806r amplification of 16S rRNA V4	GT	443912	C.1065	FWD:GTGYCAGCMGCCGCGGTAA; REV:GGACTACNVGGGTWTCTAAT	Illumina	NA	GTGTGCCAGCMGCCGCGGTAA	11917	RIKE	DMNS	11293	UCSDMI	2/21/17	DMNS_S1_L001	DMNS_Plate_4	Sequencing by synthesis	16S rRNA	V4	NA	311318B	311426B	1798402	DMNS_Plate_4_C.1065_B9	sample	No	years	NA	NA	NA	NA	NA	NA	NA	NA	NA	NA	NA
11293.C.1068	CTACTCCACGAG	GTGTGYCAGCMGCCGCGGTAA	11293.C.1068	D9	2	UCSDMI	DMNS_Garneau	buccal samples from Denver Museum of Nature and Science	NA	NA	Illumina MiSeq	Illumina EMP protocol 515fbc, 806r amplification of 16S rRNA V4	GT	443912	C.1068	FWD:GTGYCAGCMGCCGCGGTAA; REV:GGACTACNVGGGTWTCTAAT	Illumina	NA	GTGTGCCAGCMGCCGCGGTAA	11917	CARMEN	DMNS	11293	UCSDMI	2/21/17	DMNS_S1_L001	DMNS_Plate_2	Sequencing by synthesis	16S rRNA	V4	NA	3076189	409172Z	1798402	DMNS_Plate_2_C.1068_D9	sample	No	years	NA	less than 6oz	12oz	NA	NA	NA	NA	NA	NA	NA	NA
11293.C.1069	CGTTCCTTGTTA	GTGTGYCAGCMGCCGCGGTAA	11293.C.1069	C9	4	UCSDMI	DMNS_Garneau	buccal samples from Denver Museum of Nature and Science	NA	NA	Illumina MiSeq	Illumina EMP protocol 515fbc, 806r amplification of 16S rRNA V4	GT	443912	C.1069	FWD:GTGYCAGCMGCCGCGGTAA; REV:GGACTACNVGGGTWTCTAAT	Illumina	NA	GTGTGCCAGCMGCCGCGGTAA	11917	RIKE	DMNS	11293	UCSDMI	2/21/17	DMNS_S1_L001	DMNS_Plate_4	Sequencing by synthesis	16S rRNA	V4	NA	311318B	311426B	1798402	DMNS_Plate_4_C.1069_C9	sample	No	years	NA	NA	NA	NA	NA	NA	NA	NA	NA	NA	NA
11293.C.1070	TCAAGTCCGCAC	GTGTGYCAGCMGCCGCGGTAA	11293.C.1070	E9	2	UCSDMI	DMNS_Garneau	buccal samples from Denver Museum of Nature and Science	NA	NA	Illumina MiSeq	Illumina EMP protocol 515fbc, 806r amplification of 16S rRNA V4	GT	443912	C.1070	FWD:GTGYCAGCMGCCGCGGTAA; REV:GGACTACNVGGGTWTCTAAT	Illumina	NA	GTGTGCCAGCMGCCGCGGTAA	11917	CARMEN	DMNS	11293	UCSDMI	2/21/17	DMNS_S1_L001	DMNS_Plate_2	Sequencing by synthesis	16S rRNA	V4	NA	3076189	409172Z	1798402	DMNS_Plate_2_C.1070_E9	sample	No	years	more than 20oz	16oz	12oz	more than 20oz	more than 20oz	16oz	more than 20oz	NA	NA	more than 20oz	12oz
11293.C.1082	TAGCAGTTGCGT	GTGTGYCAGCMGCCGCGGTAA	11293.C.1082	D12	2	UCSDMI	DMNS_Garneau	buccal samples from Denver Museum of Nature and Science	NA	NA	Illumina MiSeq	Illumina EMP protocol 515fbc, 806r amplification of 16S rRNA V4	GT	443912	C.1082	FWD:GTGYCAGCMGCCGCGGTAA; REV:GGACTACNVGGGTWTCTAAT	Illumina	NA	GTGTGCCAGCMGCCGCGGTAA	11917	CARMEN	DMNS	11293	UCSDMI	2/21/17	DMNS_S1_L001	DMNS_Plate_2	Sequencing by synthesis	16S rRNA	V4	NA	3076189	409172Z	1798402	DMNS_Plate_2_C.1082_D12	sample	No	years	8oz	NA	12oz	NA	NA	8oz	NA	NA	NA	NA	8oz
11293.C.1084	CGTCGCAGCCTT	GTGTGYCAGCMGCCGCGGTAA	11293.C.1084	D9	4	UCSDMI	DMNS_Garneau	buccal samples from Denver Museum of Nature and Science	NA	NA	Illumina MiSeq	Illumina EMP protocol 515fbc, 806r amplification of 16S rRNA V4	GT	443912	C.1084	FWD:GTGYCAGCMGCCGCGGTAA; REV:GGACTACNVGGGTWTCTAAT	Illumina	NA	GTGTGCCAGCMGCCGCGGTAA	11917	RIKE	DMNS	11293	UCSDMI	2/21/17	DMNS_S1_L001	DMNS_Plate_4	Sequencing by synthesis	16S rRNA	V4	NA	311318B	311426B	1798402	DMNS_Plate_4_C.1084_D9	sample	No	years	NA	NA	NA	NA	NA	NA	NA	NA	NA	NA	NA
11293.C.1085	AGCGATTCCTCG	GTGTGYCAGCMGCCGCGGTAA	11293.C.1085	E9	4	UCSDMI	DMNS_Garneau	buccal samples from Denver Museum of Nature and Science	NA	NA	Illumina MiSeq	Illumina EMP protocol 515fbc, 806r amplification of 16S rRNA V4	GT	443912	C.1085	FWD:GTGYCAGCMGCCGCGGTAA; REV:GGACTACNVGGGTWTCTAAT	Illumina	NA	GTGTGCCAGCMGCCGCGGTAA	11917	RIKE	DMNS	11293	UCSDMI	2/21/17	DMNS_S1_L001	DMNS_Plate_4	Sequencing by synthesis	16S rRNA	V4	NA	311318B	311426B	1798402	DMNS_Plate_4_C.1085_E9	sample	No	years	NA	NA	NA	NA	NA	NA	NA	NA	NA	NA	NA
11293.C.1091	TAATCGGTGCCA	GTGTGYCAGCMGCCGCGGTAA	11293.C.1091	B12	1	UCSDMI	DMNS_Garneau	buccal samples from Denver Museum of Nature and Science	NA	NA	Illumina MiSeq	Illumina EMP protocol 515fbc, 806r amplification of 16S rRNA V4	GT	443912	C.1091	FWD:GTGYCAGCMGCCGCGGTAA; REV:GGACTACNVGGGTWTCTAAT	Illumina	NA	GTGTGCCAGCMGCCGCGGTAA	11917	CARMEN	DMNS	11293	UCSDMI	2/21/17	DMNS_S1_L001	DMNS_Plate_1	Sequencing by synthesis	16S rRNA	V4	NA	3076189	409172Z	1798402	DMNS_Plate_1_C.1091_B12	sample	No	years	12oz	16oz	8oz	16oz	16oz	more than 20oz	less than 6oz	8oz	Lactaid Milk	more than 20oz	more than 20oz
11293.C.1100	CGTGAGGACCAG	GTGTGYCAGCMGCCGCGGTAA	11293.C.1100	F9	4	UCSDMI	DMNS_Garneau	buccal samples from Denver Museum of Nature and Science	NA	NA	Illumina MiSeq	Illumina EMP protocol 515fbc, 806r amplification of 16S rRNA V4	GT	443912	C.1100	FWD:GTGYCAGCMGCCGCGGTAA; REV:GGACTACNVGGGTWTCTAAT	Illumina	NA	GTGTGCCAGCMGCCGCGGTAA	11917	RIKE	DMNS	11293	UCSDMI	2/21/17	DMNS_S1_L001	DMNS_Plate_4	Sequencing by synthesis	16S rRNA	V4	NA	311318B	311426B	1798402	DMNS_Plate_4_C.1100_F9	sample	No	years	NA	NA	NA	NA	NA	NA	NA	NA	NA	NA	NA
11293.control1.12E	CACGCAGTCTAC	GTGTGYCAGCMGCCGCGGTAA	11293.control1.12E	E12	1	UCSDMI	DMNS_Garneau	buccal samples from Denver Museum of Nature and Science	NA	NA	Illumina MiSeq	Illumina EMP protocol 515fbc, 806r amplification of 16S rRNA V4	GT	443912	control1.12E	FWD:GTGYCAGCMGCCGCGGTAA; REV:GGACTACNVGGGTWTCTAAT	Illumina	NA	GTGTGCCAGCMGCCGCGGTAA	11917	CARMEN	DMNS	11293	UCSDMI	2/21/17	DMNS_S1_L001	DMNS_Plate_1	Sequencing by synthesis	16S rRNA	V4	NA	3076189	409172Z	1798402	DMNS_Plate_1_control1.12E_E12	control	No	NA	NA	NA	NA	NA	NA	NA	NA	NA	NA	NA	NA
11293.control1.12F	AGAGCCAAGAGC	GTGTGYCAGCMGCCGCGGTAA	11293.control1.12F	F12	1	UCSDMI	DMNS_Garneau	buccal samples from Denver Museum of Nature and Science	NA	NA	Illumina MiSeq	Illumina EMP protocol 515fbc, 806r amplification of 16S rRNA V4	GT	443912	control1.12F	FWD:GTGYCAGCMGCCGCGGTAA; REV:GGACTACNVGGGTWTCTAAT	Illumina	NA	GTGTGCCAGCMGCCGCGGTAA	11917	CARMEN	DMNS	11293	UCSDMI	2/21/17	DMNS_S1_L001	DMNS_Plate_1	Sequencing by synthesis	16S rRNA	V4	NA	3076189	409172Z	1798402	DMNS_Plate_1_control1.12F_F12	control	No	NA	NA	NA	NA	NA	NA	NA	NA	NA	NA	NA	NA
11293.control1.12G	TGTCAAAGTGAC	GTGTGYCAGCMGCCGCGGTAA	11293.control1.12G	G12	1	UCSDMI	DMNS_Garneau	buccal samples from Denver Museum of Nature and Science	NA	NA	Illumina MiSeq	Illumina EMP protocol 515fbc, 806r amplification of 16S rRNA V4	GT	443912	control1.12G	FWD:GTGYCAGCMGCCGCGGTAA; REV:GGACTACNVGGGTWTCTAAT	Illumina	NA	GTGTGCCAGCMGCCGCGGTAA	11917	CARMEN	DMNS	11293	UCSDMI	2/21/17	DMNS_S1_L001	DMNS_Plate_1	Sequencing by synthesis	16S rRNA	V4	NA	3076189	409172Z	1798402	DMNS_Plate_1_control1.12G_G12	control	No	NA	NA	NA	NA	NA	NA	NA	NA	NA	NA	NA	NA
11293.control1.12H	ACTCTTACTTAG	GTGTGYCAGCMGCCGCGGTAA	11293.control1.12H	H12	1	UCSDMI	DMNS_Garneau	buccal samples from Denver Museum of Nature and Science	NA	NA	Illumina MiSeq	Illumina EMP protocol 515fbc, 806r amplification of 16S rRNA V4	GT	443912	control1.12H	FWD:GTGYCAGCMGCCGCGGTAA; REV:GGACTACNVGGGTWTCTAAT	Illumina	NA	GTGTGCCAGCMGCCGCGGTAA	11917	CARMEN	DMNS	11293	UCSDMI	2/21/17	DMNS_S1_L001	DMNS_Plate_1	Sequencing by synthesis	16S rRNA	V4	NA	3076189	409172Z	1798402	DMNS_Plate_1_control1.12H_H12	control	No	NA	NA	NA	NA	NA	NA	NA	NA	NA	NA	NA	NA
11293.control2.12E	TTGAACAAGCCA	GTGTGYCAGCMGCCGCGGTAA	11293.control2.12E	E12	2	UCSDMI	DMNS_Garneau	buccal samples from Denver Museum of Nature and Science	NA	NA	Illumina MiSeq	Illumina EMP protocol 515fbc, 806r amplification of 16S rRNA V4	GT	443912	control2.12E	FWD:GTGYCAGCMGCCGCGGTAA; REV:GGACTACNVGGGTWTCTAAT	Illumina	NA	GTGTGCCAGCMGCCGCGGTAA	11917	CARMEN	DMNS	11293	UCSDMI	2/21/17	DMNS_S1_L001	DMNS_Plate_2	Sequencing by synthesis	16S rRNA	V4	NA	3076189	409172Z	1798402	DMNS_Plate_2_control2.12E_E12	control	No	NA	NA	NA	NA	NA	NA	NA	NA	NA	NA	NA	NA
11293.control2.12F	AACTCAATAGCG	GTGTGYCAGCMGCCGCGGTAA	11293.control2.12F	F12	2	UCSDMI	DMNS_Garneau	buccal samples from Denver Museum of Nature and Science	NA	NA	Illumina MiSeq	Illumina EMP protocol 515fbc, 806r amplification of 16S rRNA V4	GT	443912	control2.12F	FWD:GTGYCAGCMGCCGCGGTAA; REV:GGACTACNVGGGTWTCTAAT	Illumina	NA	GTGTGCCAGCMGCCGCGGTAA	11917	CARMEN	DMNS	11293	UCSDMI	2/21/17	DMNS_S1_L001	DMNS_Plate_2	Sequencing by synthesis	16S rRNA	V4	NA	3076189	409172Z	1798402	DMNS_Plate_2_control2.12F_F12	control	No	NA	NA	NA	NA	NA	NA	NA	NA	NA	NA	NA	NA
11293.control2.12G	ACCTCAGTCAAG	GTGTGYCAGCMGCCGCGGTAA	11293.control2.12G	G12	2	UCSDMI	DMNS_Garneau	buccal samples from Denver Museum of Nature and Science	NA	NA	Illumina MiSeq	Illumina EMP protocol 515fbc, 806r amplification of 16S rRNA V4	GT	443912	control2.12G	FWD:GTGYCAGCMGCCGCGGTAA; REV:GGACTACNVGGGTWTCTAAT	Illumina	NA	GTGTGCCAGCMGCCGCGGTAA	11917	CARMEN	DMNS	11293	UCSDMI	2/21/17	DMNS_S1_L001	DMNS_Plate_2	Sequencing by synthesis	16S rRNA	V4	NA	3076189	409172Z	1798402	DMNS_Plate_2_control2.12G_G12	control	No	NA	NA	NA	NA	NA	NA	NA	NA	NA	NA	NA	NA
11293.control2.12H	TGACAGAATCCA	GTGTGYCAGCMGCCGCGGTAA	11293.control2.12H	H12	2	UCSDMI	DMNS_Garneau	buccal samples from Denver Museum of Nature and Science	NA	NA	Illumina MiSeq	Illumina EMP protocol 515fbc, 806r amplification of 16S rRNA V4	GT	443912	control2.12H	FWD:GTGYCAGCMGCCGCGGTAA; REV:GGACTACNVGGGTWTCTAAT	Illumina	NA	GTGTGCCAGCMGCCGCGGTAA	11917	CARMEN	DMNS	11293	UCSDMI	2/21/17	DMNS_S1_L001	DMNS_Plate_2	Sequencing by synthesis	16S rRNA	V4	NA	3076189	409172Z	1798402	DMNS_Plate_2_control2.12H_H12	control	No	NA	NA	NA	NA	NA	NA	NA	NA	NA	NA	NA	NA
11293.control3.12E	CGCAATGAGGGA	GTGTGYCAGCMGCCGCGGTAA	11293.C.0020	E12	3	UCSDMI	DMNS_Garneau	buccal samples from Denver Museum of Nature and Science	NA	NA	Illumina MiSeq	Illumina EMP protocol 515fbc, 806r amplification of 16S rRNA V4	GT	443912	control3.12E	FWD:GTGYCAGCMGCCGCGGTAA; REV:GGACTACNVGGGTWTCTAAT	Illumina	NA	GTGTGCCAGCMGCCGCGGTAA	11917	RIKE	DMNS	11293	UCSDMI	2/21/17	DMNS_S1_L001	DMNS_Plate_3	Sequencing by synthesis	16S rRNA	V4	NA	311318B	311426B	1798402	DMNS_Plate_3_control3.12E_E12	control	No	NA	NA	NA	NA	NA	NA	NA	NA	NA	NA	NA	NA
11293.control3.12F	AAGGCGCTCCTT	GTGTGYCAGCMGCCGCGGTAA	11293.C.0019	F12	3	UCSDMI	DMNS_Garneau	buccal samples from Denver Museum of Nature and Science	NA	NA	Illumina MiSeq	Illumina EMP protocol 515fbc, 806r amplification of 16S rRNA V4	GT	443912	control3.12F	FWD:GTGYCAGCMGCCGCGGTAA; REV:GGACTACNVGGGTWTCTAAT	Illumina	NA	GTGTGCCAGCMGCCGCGGTAA	11917	RIKE	DMNS	11293	UCSDMI	2/21/17	DMNS_S1_L001	DMNS_Plate_3	Sequencing by synthesis	16S rRNA	V4	NA	311318B	311426B	1798402	DMNS_Plate_3_control3.12F_F12	control	No	NA	NA	NA	NA	NA	NA	NA	NA	NA	NA	NA	NA
11293.control3.12G	CGCGCAAGTATT	GTGTGYCAGCMGCCGCGGTAA	11293.C.0010	G12	3	UCSDMI	DMNS_Garneau	buccal samples from Denver Museum of Nature and Science	NA	NA	Illumina MiSeq	Illumina EMP protocol 515fbc, 806r amplification of 16S rRNA V4	GT	443912	control3.12G	FWD:GTGYCAGCMGCCGCGGTAA; REV:GGACTACNVGGGTWTCTAAT	Illumina	NA	GTGTGCCAGCMGCCGCGGTAA	11917	RIKE	DMNS	11293	UCSDMI	2/21/17	DMNS_S1_L001	DMNS_Plate_3	Sequencing by synthesis	16S rRNA	V4	NA	311318B	311426B	1798402	DMNS_Plate_3_control3.12G_G12	control	No	NA	NA	NA	NA	NA	NA	NA	NA	NA	NA	NA	NA
11293.control3.12H	CCTCGCATGACC	GTGTGYCAGCMGCCGCGGTAA	11293.C.0004	H12	3	UCSDMI	DMNS_Garneau	buccal samples from Denver Museum of Nature and Science	NA	NA	Illumina MiSeq	Illumina EMP protocol 515fbc, 806r amplification of 16S rRNA V4	GT	443912	control3.12H	FWD:GTGYCAGCMGCCGCGGTAA; REV:GGACTACNVGGGTWTCTAAT	Illumina	NA	GTGTGCCAGCMGCCGCGGTAA	11917	RIKE	DMNS	11293	UCSDMI	2/21/17	DMNS_S1_L001	DMNS_Plate_3	Sequencing by synthesis	16S rRNA	V4	NA	311318B	311426B	1798402	DMNS_Plate_3_control3.12H_H12	control	No	NA	NA	NA	NA	NA	NA	NA	NA	NA	NA	NA	NA
11293.control4.12E	CGTTCGCTAGCC	GTGTGYCAGCMGCCGCGGTAA	11293.control4.12E	E12	4	UCSDMI	DMNS_Garneau	buccal samples from Denver Museum of Nature and Science	NA	NA	Illumina MiSeq	Illumina EMP protocol 515fbc, 806r amplification of 16S rRNA V4	GT	443912	control4.12E	FWD:GTGYCAGCMGCCGCGGTAA; REV:GGACTACNVGGGTWTCTAAT	Illumina	NA	GTGTGCCAGCMGCCGCGGTAA	11917	RIKE	DMNS	11293	UCSDMI	2/21/17	DMNS_S1_L001	DMNS_Plate_4	Sequencing by synthesis	16S rRNA	V4	NA	311318B	311426B	1798402	DMNS_Plate_4_control4.12E_E12	control	No	NA	NA	NA	NA	NA	NA	NA	NA	NA	NA	NA	NA
11293.control4.12F	TGCCTGCTCGAC	GTGTGYCAGCMGCCGCGGTAA	11293.control4.12F	F12	4	UCSDMI	DMNS_Garneau	buccal samples from Denver Museum of Nature and Science	NA	NA	Illumina MiSeq	Illumina EMP protocol 515fbc, 806r amplification of 16S rRNA V4	GT	443912	control4.12F	FWD:GTGYCAGCMGCCGCGGTAA; REV:GGACTACNVGGGTWTCTAAT	Illumina	NA	GTGTGCCAGCMGCCGCGGTAA	11917	RIKE	DMNS	11293	UCSDMI	2/21/17	DMNS_S1_L001	DMNS_Plate_4	Sequencing by synthesis	16S rRNA	V4	NA	311318B	311426B	1798402	DMNS_Plate_4_control4.12F_F12	control	No	NA	NA	NA	NA	NA	NA	NA	NA	NA	NA	NA	NA
11293.control4.12G	TCTTACCCATAA	GTGTGYCAGCMGCCGCGGTAA	11293.control4.12G	G12	4	UCSDMI	DMNS_Garneau	buccal samples from Denver Museum of Nature and Science	NA	NA	Illumina MiSeq	Illumina EMP protocol 515fbc, 806r amplification of 16S rRNA V4	GT	443912	control4.12G	FWD:GTGYCAGCMGCCGCGGTAA; REV:GGACTACNVGGGTWTCTAAT	Illumina	NA	GTGTGCCAGCMGCCGCGGTAA	11917	RIKE	DMNS	11293	UCSDMI	2/21/17	DMNS_S1_L001	DMNS_Plate_4	Sequencing by synthesis	16S rRNA	V4	NA	311318B	311426B	1798402	DMNS_Plate_4_control4.12G_G12	control	No	NA	NA	NA	NA	NA	NA	NA	NA	NA	NA	NA	NA
11293.control4.12H	TGTGCTTGTAGG	GTGTGYCAGCMGCCGCGGTAA	11293.control4.12H	H12	4	UCSDMI	DMNS_Garneau	buccal samples from Denver Museum of Nature and Science	NA	NA	Illumina MiSeq	Illumina EMP protocol 515fbc, 806r amplification of 16S rRNA V4	GT	443912	control4.12H	FWD:GTGYCAGCMGCCGCGGTAA; REV:GGACTACNVGGGTWTCTAAT	Illumina	NA	GTGTGCCAGCMGCCGCGGTAA	11917	RIKE	DMNS	11293	UCSDMI	2/21/17	DMNS_S1_L001	DMNS_Plate_4	Sequencing by synthesis	16S rRNA	V4	NA	311318B	311426B	1798402	DMNS_Plate_4_control4.12H_H12	control	No	NA	NA	NA	NA	NA	NA	NA	NA	NA	NA	NA	NA
[truncated: 141 more columns]
